# Supplementary material for: A Breast Cancer Stem Active Cobalt(III)‐Cyclam Complex Containing Flufenamic Acid with Immunogenic Potential
Source: Angew Chem Int Ed Engl. 2023 Dec 29;63(6):e202317940. doi: 10.1002/anie.202317940 (PMC10952489; doi:10.1002/anie.202317940)
Supplement: Supplementary file 1 — Supporting Information [file ANIE-63-0-s002.cif]

data_22075jf
_audit_creation_date               2022-09-12
_audit_creation_method
;
Olex2 1.3
(compiled 2020.11.12 svn.r5f609507 for OlexSys, GUI svn.r6403)
;
_shelx_SHELXL_version_number       '2018/3'
_audit_contact_author_address      ?
_audit_contact_author_email        ?
_audit_contact_author_name         ''
_audit_contact_author_phone        ?
_publ_contact_author_id_orcid      ?
_publ_section_references
;
Dolomanov, O.V., Bourhis, L.J., Gildea, R.J, Howard, J.A.K. & Puschmann, H.
 (2009), J. Appl. Cryst. 42, 339-341.

Sheldrick, G.M. (2015). Acta Cryst. A71, 3-8.

Sheldrick, G.M. (2015). Acta Cryst. C71, 3-8.
;
_chemical_name_common              ?
_chemical_name_systematic          ?
_chemical_formula_moiety           '2(C38 H42 Co F6 N6 O4), 2(Cl), C4 H10 O'
_chemical_formula_sum              'C80 H94 Cl2 Co2 F12 N12 O9'
_chemical_formula_weight           1784.43
_chemical_absolute_configuration   syn
_chemical_melting_point            ?
loop_
  _atom_type_symbol
  _atom_type_description
  _atom_type_scat_dispersion_real
  _atom_type_scat_dispersion_imag
  _atom_type_scat_source
 'C' 'C' 0.0181 0.0091 'International Tables Vol C Tables 4.2.6.8 and 6.1.1.4'
 'H' 'H' 0.0000 0.0000 'International Tables Vol C Tables 4.2.6.8 and 6.1.1.4'
 'Cl' 'Cl' 0.3639 0.7018 'International Tables Vol C Tables 4.2.6.8 and 6.1.1.4'
 'Co' 'Co' -2.3653 3.6143
 'International Tables Vol C Tables 4.2.6.8 and 6.1.1.4'
 'F' 'F' 0.0727 0.0534 'International Tables Vol C Tables 4.2.6.8 and 6.1.1.4'
 'N' 'N' 0.0311 0.0180 'International Tables Vol C Tables 4.2.6.8 and 6.1.1.4'
 'O' 'O' 0.0492 0.0322 'International Tables Vol C Tables 4.2.6.8 and 6.1.1.4'

_shelx_space_group_comment
;
The symmetry employed for this shelxl refinement is uniquely defined
by the following loop, which should always be used as a source of
symmetry information in preference to the above space-group names.
They are only intended as comments.
;
_space_group_crystal_system        'monoclinic'
_space_group_IT_number             4
_space_group_name_H-M_alt          'P 1 21 1'
_space_group_name_Hall             'P 2yb'
loop_
  _space_group_symop_operation_xyz
 'x, y, z'
 '-x, y+1/2, -z'

_cell_length_a                     11.7728(2)
_cell_length_b                     22.3687(4)
_cell_length_c                     16.5602(3)
_cell_angle_alpha                  90
_cell_angle_beta                   101.3310(10)
_cell_angle_gamma                  90
_cell_volume                       4276.00(13)
_cell_formula_units_Z              2
_cell_measurement_reflns_used      9848
_cell_measurement_temperature      150.0
_cell_measurement_theta_max        68.025
_cell_measurement_theta_min        3.36
_shelx_estimated_absorpt_T_max     0.805
_shelx_estimated_absorpt_T_min     0.491
_exptl_absorpt_coefficient_mu      4.365
_exptl_absorpt_correction_T_max    0.7531
_exptl_absorpt_correction_T_min    0.5571
_exptl_absorpt_correction_type     multi-scan
_exptl_absorpt_process_details
;
SADABS-2016/2 (Bruker,2016/2) was used for absorption correction.
wR2(int) was 0.1161 before and 0.0619 after correction.
The Ratio of minimum to maximum transmission is 0.7397.
The \l/2 correction factor is Not present.
;
_exptl_absorpt_special_details     ?
_exptl_crystal_colour              yellow
_exptl_crystal_colour_primary      yellow
_exptl_crystal_density_diffrn      1.386
_exptl_crystal_density_meas        ?
_exptl_crystal_density_method      ?
_exptl_crystal_description         needle
_exptl_crystal_F_000               1852
_exptl_crystal_size_max            0.19
_exptl_crystal_size_mid            0.103
_exptl_crystal_size_min            0.052
_exptl_transmission_factor_max     ?
_exptl_transmission_factor_min     ?
_diffrn_reflns_av_R_equivalents    0.0541
_diffrn_reflns_av_unetI/netI       0.0546
_diffrn_reflns_Laue_measured_fraction_full  0.996
_diffrn_reflns_Laue_measured_fraction_max  0.995
_diffrn_reflns_limit_h_max         14
_diffrn_reflns_limit_h_min         -14
_diffrn_reflns_limit_k_max         26
_diffrn_reflns_limit_k_min         -26
_diffrn_reflns_limit_l_max         19
_diffrn_reflns_limit_l_min         -19
_diffrn_reflns_number              57418
_diffrn_reflns_point_group_measured_fraction_full  0.932
_diffrn_reflns_point_group_measured_fraction_max  0.929
_diffrn_reflns_theta_full          67.679
_diffrn_reflns_theta_max           68.231
_diffrn_reflns_theta_min           2.721
_diffrn_ambient_temperature        150.0
_diffrn_detector_area_resol_mean   ?
_diffrn_measured_fraction_theta_full  0.996
_diffrn_measured_fraction_theta_max  0.995
_diffrn_measurement_device_type    'Bruker D8 Quest Photon III'
_diffrn_measurement_method         '\f and \w scans'
_diffrn_radiation_type             CuK\a
_diffrn_radiation_wavelength       1.54178
_diffrn_source                     ?
_diffrn_source_current             1.1
_diffrn_source_power               0.055
_diffrn_source_voltage             50.0
_diffrn_standards_number           0
_reflns_Friedel_coverage           0.817
_reflns_Friedel_fraction_full      0.864
_reflns_Friedel_fraction_max       0.859
_reflns_number_gt                  11669
_reflns_number_total               14546
_reflns_special_details
;
 Reflections were merged by SHELXL according to the crystal
 class for the calculation of statistics and refinement.
 
 _reflns_Friedel_fraction is defined as the number of unique
 Friedel pairs measured divided by the number that would be
 possible theoretically, ignoring centric projections and
 systematic absences. Completness statistics refer to single and
 composite reflections containing twin component 1 only.
;
_reflns_threshold_expression       'I > 2\s(I)'
_computing_cell_refinement         'SAINT V8.40B (?, 2016)'
_computing_data_collection         ?
_computing_data_reduction          'SAINT V8.40B (?, 2016)'
_computing_molecular_graphics      'Olex2 1.3 (Dolomanov et al., 2009)'
_computing_publication_material    'Olex2 1.3 (Dolomanov et al., 2009)'
_computing_structure_refinement    'SHELXL 2018/3 (Sheldrick, 2015)'
_computing_structure_solution      'SHELXT 2018/2 (Sheldrick, 2018)'
_refine_diff_density_max           1.527
_refine_diff_density_min           -0.443
_refine_diff_density_rms           0.091
_refine_ls_abs_structure_details
;
 Refined as an inversion twin.
;
_refine_ls_abs_structure_Flack     0.032(14)
_refine_ls_extinction_coef         .
_refine_ls_extinction_method       none
_refine_ls_goodness_of_fit_ref     1.036
_refine_ls_hydrogen_treatment      constr
_refine_ls_matrix_type             full
_refine_ls_number_parameters       1104
_refine_ls_number_reflns           14546
_refine_ls_number_restraints       62
_refine_ls_R_factor_all            0.0760
_refine_ls_R_factor_gt             0.0569
_refine_ls_restrained_S_all        1.055
_refine_ls_shift/su_max            0.001
_refine_ls_shift/su_mean           0.000
_refine_ls_structure_factor_coef   Fsqd
_refine_ls_weighting_details      
 'w=1/[\s^2^(Fo^2^)+(0.1205P)^2^+1.0972P] where P=(Fo^2^+2Fc^2^)/3'
_refine_ls_weighting_scheme        calc
_refine_ls_wR_factor_gt            0.1631
_refine_ls_wR_factor_ref           0.1778
_refine_special_details
;
 Refined as a 2-component inversion twin.
;
_olex2_refinement_description
;
1. Twinned data refinement
 Scales: 0.968(14)
 0.032(14)
2. Fixed Uiso
 At 1.2 times of:
  All C(H) groups, All C(H,H) groups, All N(H) groups
 At 1.5 times of:
  All C(H,H,H) groups
3. Restrained distances
 O10-C84
 1.34 with sigma of 0.01
 C85-O10
 1.39 with sigma of 0.01
 C86-C85 = C84-C83
 1.58 with sigma of 0.01
 C81-O9
 1.35 with sigma of 0.01
 C79-C80 = C81-C82
 1.58 with sigma of 0.01
4. Uiso/Uaniso restraints and constraints
C81 \\sim C82 \\sim C83 \\sim C84: within 2A with sigma of 0.004 and sigma for
terminal atoms of 0.008 within 2A
5. Rigid body (RIGU) restrains
 O9, C79, C80, C81, C82, O10, C83, C84, C85, C86
 with sigma for 1-2 distances of 0.004 and sigma for 1-3 distances of 0.004
6. Others
 Fixed Sof: O9(0.5) C79(0.5) H79A(0.5) H79B(0.5) H79C(0.5) C80(0.5) H80A(0.5)
 H80B(0.5) C81(0.5) H81A(0.5) H81B(0.5) C82(0.5) H82A(0.5) H82B(0.5) H82C(0.5)
 O10(0.5) C83(0.5) H83A(0.5) H83B(0.5) H83C(0.5) C84(0.5) H84A(0.5) H84B(0.5)
 C85(0.5) H85A(0.5) H85B(0.5) C86(0.5) H86A(0.5) H86B(0.5) H86C(0.5)
7.a Ternary CH refined with riding coordinates:
 N1(H1), N2(H2), N3(H3), N4(H4), N7(H7), N8(H8), N9(H9), N10(H10)
7.b Secondary CH2 refined with riding coordinates:
 C1(H1A,H1B), C3(H3A,H3B), C4(H4A,H4B), C5(H5A,H5B), C6(H6A,H6B), C7(H7A,H7B),
 C8(H8A,H8B), C9(H9A,H9B), C10(H10A,H10B), C77(H77A,H77B), C39(H39A,H39B),
 C40(H40A,H40B), C41(H41A,H41B), C42(H42A,H42B), C43(H43A,H43B), C44(H44A,H44B),
  C45(H45A,H45B), C46(H46A,H46B), C47(H47A,H47B), C48(H48A,H48B), C80(H80A,
 H80B), C81(H81A,H81B), C84(H84A,H84B), C85(H85A,H85B)
7.c Aromatic/amide H refined with riding coordinates:
 N5(H5), N6(H6), C14(H14), C15(H15), C16(H16), C17(H17), C19(H19), C21(H21),
 C22(H22), C23(H23), C28(H28), C29(H29), C30(H30), C31(H31), C33(H33), C35(H35),
  C36(H36), C37(H37), N11(H11), N12(H12), C52(H52), C53(H53), C54(H54),
 C55(H55), C57(H57), C59(H59), C60(H60), C61(H61), C66(H66), C67(H67), C68(H68),
  C69(H69), C71(H71), C73(H73), C74(H74), C75(H75)
7.d Idealised Me refined as rotating group:
 C79(H79A,H79B,H79C), C82(H82A,H82B,H82C), C83(H83A,H83B,H83C), C86(H86A,H86B,
 H86C)
;
_atom_sites_solution_hydrogens     geom
_atom_sites_solution_primary       dual
_atom_sites_solution_secondary     ?
loop_
  _atom_site_label
  _atom_site_type_symbol
  _atom_site_fract_x
  _atom_site_fract_y
  _atom_site_fract_z
  _atom_site_U_iso_or_equiv
  _atom_site_adp_type
  _atom_site_occupancy
  _atom_site_site_symmetry_order
  _atom_site_calc_flag
  _atom_site_refinement_flags_posn
  _atom_site_refinement_flags_adp
  _atom_site_refinement_flags_occupancy
  _atom_site_disorder_assembly
  _atom_site_disorder_group
 Co1 Co 0.99935(12) 0.49914(5) 0.62630(7) 0.0169(2) Uani 1 1 d . . . . .
 F1 F 0.3859(7) 0.6747(4) 0.2455(7) 0.112(3) Uani 1 1 d . . . . .
 F2 F 0.4202(7) 0.6926(5) 0.1301(5) 0.111(3) Uani 1 1 d . . . . .
 F3 F 0.4888(7) 0.6127(3) 0.1972(6) 0.120(4) Uani 1 1 d . . . . .
 F4 F 1.5151(6) 0.3875(3) 1.0557(6) 0.106(3) Uani 1 1 d . . . . .
 F5 F 1.6134(6) 0.3265(4) 1.0004(5) 0.084(2) Uani 1 1 d . . . . .
 F6 F 1.5871(6) 0.3093(4) 1.1178(4) 0.090(3) Uani 1 1 d . . . . .
 O1 O 1.0371(4) 0.5638(2) 0.5597(3) 0.0228(10) Uani 1 1 d . . . . .
 O2 O 0.8685(4) 0.6111(2) 0.5292(3) 0.0391(13) Uani 1 1 d . . . . .
 O3 O 0.9594(4) 0.4339(2) 0.6918(3) 0.0216(10) Uani 1 1 d . . . . .
 O4 O 1.1306(4) 0.3887(2) 0.7283(3) 0.0346(12) Uani 1 1 d . . . . .
 N1 N 1.1268(5) 0.4560(3) 0.5904(3) 0.0244(12) Uani 1 1 d . . . . .
 H1 H 1.141088 0.419513 0.625851 0.029 Uiso 1 1 calc R U . . .
 N2 N 1.1025(5) 0.5344(3) 0.7219(3) 0.0269(12) Uani 1 1 d . . . . .
 H2 H 1.114683 0.503319 0.766091 0.032 Uiso 1 1 calc R U . . .
 N3 N 0.8720(5) 0.5417(3) 0.6635(4) 0.0287(13) Uani 1 1 d . . . . .
 H3 H 0.858261 0.578683 0.628920 0.034 Uiso 1 1 calc R U . . .
 N4 N 0.8974(5) 0.4639(2) 0.5300(3) 0.0260(12) Uani 1 1 d . . . . .
 H4 H 0.887314 0.494766 0.485476 0.031 Uiso 1 1 calc R U . . .
 N5 N 0.8439(6) 0.6761(3) 0.3900(4) 0.0362(16) Uani 1 1 d . . . . .
 H5 H 0.818796 0.643455 0.410460 0.043 Uiso 1 1 calc R U . . .
 N6 N 1.1522(6) 0.3246(3) 0.8679(4) 0.0308(15) Uani 1 1 d . . . . .
 H6 H 1.176606 0.357365 0.847266 0.037 Uiso 1 1 calc R U . . .
 C1 C 1.2399(6) 0.4856(4) 0.5979(5) 0.0346(17) Uani 1 1 d . . . . .
 H1A H 1.231463 0.520575 0.560577 0.041 Uiso 1 1 calc R U . . .
 H1B H 1.295023 0.457505 0.579931 0.041 Uiso 1 1 calc R U . . .
 C3 C 1.2180(7) 0.5552(4) 0.7134(5) 0.0381(19) Uani 1 1 d . . . . .
 H3A H 1.259477 0.570710 0.767196 0.046 Uiso 1 1 calc R U . . .
 H3B H 1.209369 0.588599 0.673394 0.046 Uiso 1 1 calc R U . . .
 C4 C 1.0386(8) 0.5842(4) 0.7517(5) 0.0398(19) Uani 1 1 d . . . . .
 H4A H 1.038865 0.619870 0.716361 0.048 Uiso 1 1 calc R U . . .
 H4B H 1.075203 0.594948 0.808903 0.048 Uiso 1 1 calc R U . . .
 C5 C 0.9167(7) 0.5628(4) 0.7481(4) 0.0398(19) Uani 1 1 d . . . . .
 H5A H 0.915834 0.529763 0.787870 0.048 Uiso 1 1 calc R U . . .
 H5B H 0.867947 0.595741 0.762182 0.048 Uiso 1 1 calc R U . . .
 C6 C 0.7582(7) 0.5128(4) 0.6551(5) 0.0405(19) Uani 1 1 d . . . . .
 H6A H 0.703436 0.540914 0.673516 0.049 Uiso 1 1 calc R U . . .
 H6B H 0.765407 0.477243 0.691306 0.049 Uiso 1 1 calc R U . . .
 C7 C 0.7098(7) 0.4939(4) 0.5665(6) 0.046(2) Uani 1 1 d . . . . .
 H7A H 0.628954 0.480062 0.562258 0.055 Uiso 1 1 calc R U . . .
 H7B H 0.708748 0.528869 0.529817 0.055 Uiso 1 1 calc R U . . .
 C8 C 0.7796(7) 0.4448(4) 0.5382(5) 0.0369(19) Uani 1 1 d . . . . .
 H8A H 0.786362 0.411304 0.577851 0.044 Uiso 1 1 calc R U . . .
 H8B H 0.737749 0.429890 0.484199 0.044 Uiso 1 1 calc R U . . .
 C9 C 0.9604(8) 0.4132(4) 0.5016(5) 0.0370(18) Uani 1 1 d . . . . .
 H9A H 0.924433 0.402066 0.444390 0.044 Uiso 1 1 calc R U . . .
 H9B H 0.958963 0.377937 0.537498 0.044 Uiso 1 1 calc R U . . .
 C10 C 1.0815(7) 0.4341(3) 0.5059(4) 0.0356(17) Uani 1 1 d . . . . .
 H10A H 1.130113 0.400727 0.492621 0.043 Uiso 1 1 calc R U . . .
 H10B H 1.083136 0.466578 0.465565 0.043 Uiso 1 1 calc R U . . .
 C11 C 0.9714(6) 0.6054(3) 0.5242(4) 0.0230(14) Uani 1 1 d . . . . .
 C12 C 1.0277(7) 0.6496(3) 0.4762(4) 0.0226(15) Uani 1 1 d . . . . .
 C13 C 0.9598(7) 0.6867(3) 0.4155(4) 0.0243(15) Uani 1 1 d . . . . .
 C14 C 1.0180(7) 0.7312(4) 0.3787(4) 0.0271(17) Uani 1 1 d . . . . .
 H14 H 0.974817 0.756890 0.338231 0.033 Uiso 1 1 calc R U . . .
 C15 C 1.1369(8) 0.7380(4) 0.4008(5) 0.0343(19) Uani 1 1 d . . . . .
 H15 H 1.173398 0.769118 0.376224 0.041 Uiso 1 1 calc R U . . .
 C16 C 1.2042(8) 0.7006(4) 0.4578(5) 0.0322(18) Uani 1 1 d . . . . .
 H16 H 1.286006 0.704623 0.471557 0.039 Uiso 1 1 calc R U . . .
 C17 C 1.1455(7) 0.6560(3) 0.4946(4) 0.0263(16) Uani 1 1 d . . . . .
 H17 H 1.189577 0.629630 0.533569 0.032 Uiso 1 1 calc R U . . .
 C18 C 0.7593(7) 0.7081(4) 0.3375(5) 0.0279(17) Uani 1 1 d . . . . .
 C19 C 0.6643(7) 0.6758(4) 0.2939(5) 0.0308(17) Uani 1 1 d . . . . .
 H19 H 0.662189 0.633593 0.299574 0.037 Uiso 1 1 calc R U . . .
 C20 C 0.5744(7) 0.7044(4) 0.2432(5) 0.038(2) Uani 1 1 d . . . . .
 C21 C 0.5753(8) 0.7651(5) 0.2312(6) 0.047(2) Uani 1 1 d . . . . .
 H21 H 0.514852 0.784364 0.193780 0.056 Uiso 1 1 calc R U . . .
 C22 C 0.6671(8) 0.7972(4) 0.2753(7) 0.049(3) Uani 1 1 d . . . . .
 H22 H 0.668121 0.839433 0.269307 0.059 Uiso 1 1 calc R U . . .
 C23 C 0.7573(8) 0.7697(4) 0.3277(6) 0.041(2) Uani 1 1 d . . . . .
 H23 H 0.818748 0.793207 0.357413 0.049 Uiso 1 1 calc R U . . .
 C24 C 0.4739(9) 0.6690(5) 0.2011(7) 0.060(3) Uani 1 1 d . . . . .
 C25 C 1.0276(6) 0.3936(3) 0.7309(4) 0.0205(14) Uani 1 1 d . . . . .
 C26 C 0.9707(6) 0.3497(3) 0.7793(4) 0.0212(15) Uani 1 1 d . . . . .
 C27 C 1.0369(6) 0.3137(3) 0.8431(4) 0.0218(15) Uani 1 1 d . . . . .
 C28 C 0.9758(7) 0.2711(3) 0.8809(4) 0.0245(16) Uani 1 1 d . . . . .
 H28 H 1.017009 0.246908 0.924057 0.029 Uiso 1 1 calc R U . . .
 C29 C 0.8590(7) 0.2638(3) 0.8567(4) 0.0261(16) Uani 1 1 d . . . . .
 H29 H 0.820954 0.233942 0.882498 0.031 Uiso 1 1 calc R U . . .
 C30 C 0.7941(7) 0.2991(3) 0.7950(5) 0.0264(16) Uani 1 1 d . . . . .
 H30 H 0.712852 0.293568 0.778538 0.032 Uiso 1 1 calc R U . . .
 C31 C 0.8498(6) 0.3418(3) 0.7587(4) 0.0233(15) Uani 1 1 d . . . . .
 H31 H 0.805622 0.367097 0.718285 0.028 Uiso 1 1 calc R U . . .
 C32 C 1.2384(6) 0.2928(4) 0.9204(4) 0.0253(16) Uani 1 1 d . . . . .
 C33 C 1.3346(6) 0.3264(4) 0.9591(5) 0.0270(16) Uani 1 1 d . . . . .
 H33 H 1.337636 0.368329 0.950791 0.032 Uiso 1 1 calc R U . . .
 C34 C 1.4269(7) 0.2962(4) 1.0109(5) 0.0311(17) Uani 1 1 d . . . . .
 C35 C 1.4211(7) 0.2346(4) 1.0231(5) 0.0353(19) Uani 1 1 d . . . . .
 H35 H 1.482841 0.214770 1.058549 0.042 Uiso 1 1 calc R U . . .
 C36 C 1.3272(8) 0.2028(4) 0.9842(5) 0.0368(19) Uani 1 1 d . . . . .
 H36 H 1.324225 0.160863 0.992388 0.044 Uiso 1 1 calc R U . . .
 C37 C 1.2356(7) 0.2316(4) 0.9324(5) 0.0321(18) Uani 1 1 d . . . . .
 H37 H 1.170929 0.208985 0.905214 0.038 Uiso 1 1 calc R U . . .
 C38 C 1.5320(9) 0.3301(5) 1.0457(6) 0.048(2) Uani 1 1 d . . . . .
 C77 C 1.2895(7) 0.5062(4) 0.6849(5) 0.0401(19) Uani 1 1 d . . . . .
 H77A H 1.293509 0.471698 0.722826 0.048 Uiso 1 1 calc R U . . .
 H77B H 1.369414 0.520947 0.687461 0.048 Uiso 1 1 calc R U . . .
 Co2 Co 0.99970(12) 0.50422(5) 1.12535(7) 0.0168(2) Uani 1 1 d . . . . .
 F7 F 0.3897(7) 0.6693(5) 0.7482(5) 0.096(3) Uani 1 1 d . . . . .
 F8 F 0.4830(6) 0.6269(3) 0.6679(5) 0.092(3) Uani 1 1 d . . . . .
 F9 F 0.3967(5) 0.7090(3) 0.6315(4) 0.0636(17) Uani 1 1 d . . . . .
 F10 F 1.5096(6) 0.3765(3) 1.5900(6) 0.099(3) Uani 1 1 d . . . . .
 F11 F 1.5962(6) 0.2930(4) 1.6212(4) 0.079(2) Uani 1 1 d . . . . .
 F12 F 1.6136(6) 0.3353(4) 1.5119(5) 0.090(3) Uani 1 1 d . . . . .
 O5 O 1.0257(4) 0.5699(2) 1.0563(3) 0.0225(11) Uani 1 1 d . . . . .
 O6 O 0.8690(5) 0.5749(2) 0.9559(3) 0.0409(13) Uani 1 1 d . . . . .
 O7 O 0.9733(4) 0.4380(2) 1.1934(3) 0.0230(11) Uani 1 1 d . . . . .
 O8 O 1.1288(4) 0.4343(2) 1.2959(3) 0.0376(12) Uani 1 1 d . . . . .
 N7 N 0.9257(5) 0.5576(2) 1.1936(3) 0.0228(12) Uani 1 1 d . . . . .
 H7 H 0.920290 0.534274 1.244240 0.027 Uiso 1 1 calc R U . . .
 N8 N 1.1578(4) 0.5203(3) 1.1865(3) 0.0227(11) Uani 1 1 d . . . . .
 H8 H 1.168869 0.494296 1.236557 0.027 Uiso 1 1 calc R U . . .
 N9 N 1.0733(5) 0.4501(2) 1.0574(3) 0.0248(12) Uani 1 1 d . . . . .
 H9 H 1.079773 0.473146 1.006736 0.030 Uiso 1 1 calc R U . . .
 N10 N 0.8410(5) 0.4875(3) 1.0644(3) 0.0228(11) Uani 1 1 d . . . . .
 H10 H 0.829112 0.513830 1.014663 0.027 Uiso 1 1 calc R U . . .
 N11 N 0.8400(6) 0.6753(3) 0.8724(4) 0.0265(13) Uani 1 1 d . . . . .
 H11 H 0.814249 0.641688 0.889904 0.032 Uiso 1 1 calc R U . . .
 N12 N 1.1642(5) 0.3302(3) 1.3714(4) 0.0257(13) Uani 1 1 d . . . . .
 H12 H 1.189623 0.363830 1.353772 0.031 Uiso 1 1 calc R U . . .
 C39 C 0.9838(7) 0.6145(3) 1.2228(4) 0.0330(16) Uani 1 1 d . . . . .
 H39A H 0.938288 0.635408 1.258501 0.040 Uiso 1 1 calc R U . . .
 H39B H 0.987036 0.640527 1.175000 0.040 Uiso 1 1 calc R U . . .
 C40 C 1.1048(7) 0.6036(3) 1.2703(5) 0.0391(19) Uani 1 1 d . . . . .
 H40A H 1.101825 0.573350 1.313478 0.047 Uiso 1 1 calc R U . . .
 H40B H 1.135058 0.641157 1.298184 0.047 Uiso 1 1 calc R U . . .
 C41 C 1.1879(7) 0.5823(3) 1.2170(5) 0.0337(17) Uani 1 1 d . . . . .
 H41A H 1.184067 0.609661 1.169537 0.040 Uiso 1 1 calc R U . . .
 H41B H 1.268023 0.582981 1.249412 0.040 Uiso 1 1 calc R U . . .
 C42 C 1.2392(7) 0.4981(3) 1.1366(5) 0.0326(19) Uani 1 1 d . . . . .
 H42A H 1.317376 0.493226 1.171189 0.039 Uiso 1 1 calc R U . . .
 H42B H 1.244308 0.526634 1.091739 0.039 Uiso 1 1 calc R U . . .
 C43 C 1.1936(6) 0.4393(3) 1.1018(4) 0.0325(16) Uani 1 1 d . . . . .
 H43A H 1.241573 0.423770 1.063557 0.039 Uiso 1 1 calc R U . . .
 H43B H 1.194602 0.409736 1.146444 0.039 Uiso 1 1 calc R U . . .
 C44 C 1.0154(7) 0.3936(3) 1.0286(5) 0.0362(17) Uani 1 1 d . . . . .
 H44A H 1.011619 0.367862 1.076668 0.043 Uiso 1 1 calc R U . . .
 H44B H 1.061522 0.372306 0.993634 0.043 Uiso 1 1 calc R U . . .
 C45 C 0.8934(8) 0.4037(3) 0.9796(5) 0.0404(19) Uani 1 1 d . . . . .
 H45A H 0.863100 0.365776 0.953061 0.049 Uiso 1 1 calc R U . . .
 H45B H 0.896221 0.433289 0.935529 0.049 Uiso 1 1 calc R U . . .
 C46 C 0.8109(7) 0.4263(3) 1.0335(4) 0.0306(17) Uani 1 1 d . . . . .
 H46A H 0.730686 0.426085 1.001073 0.037 Uiso 1 1 calc R U . . .
 H46B H 0.813871 0.398882 1.080785 0.037 Uiso 1 1 calc R U . . .
 C47 C 0.7585(7) 0.5088(4) 1.1148(5) 0.0310(17) Uani 1 1 d . . . . .
 H47A H 0.753719 0.479954 1.159386 0.037 Uiso 1 1 calc R U . . .
 H47B H 0.680292 0.513831 1.080373 0.037 Uiso 1 1 calc R U . . .
 C48 C 0.8052(6) 0.5680(3) 1.1504(4) 0.0302(15) Uani 1 1 d . . . . .
 H48A H 0.803259 0.597806 1.105887 0.036 Uiso 1 1 calc R U . . .
 H48B H 0.758055 0.583231 1.189258 0.036 Uiso 1 1 calc R U . . .
 C49 C 0.9676(6) 0.5928(3) 0.9911(4) 0.0230(15) Uani 1 1 d . . . . .
 C50 C 1.0234(6) 0.6445(3) 0.9568(4) 0.0203(14) Uani 1 1 d . . . . .
 C51 C 0.9577(6) 0.6840(3) 0.8971(4) 0.0227(15) Uani 1 1 d . . . . .
 C52 C 1.0181(7) 0.7291(3) 0.8636(5) 0.0285(18) Uani 1 1 d . . . . .
 H52 H 0.976592 0.755813 0.823882 0.034 Uiso 1 1 calc R U . . .
 C53 C 1.1358(8) 0.7349(4) 0.8873(5) 0.0355(19) Uani 1 1 d . . . . .
 H53 H 1.174347 0.765743 0.863797 0.043 Uiso 1 1 calc R U . . .
 C54 C 1.2001(7) 0.6967(4) 0.9453(5) 0.0328(18) Uani 1 1 d . . . . .
 H54 H 1.281637 0.701038 0.961660 0.039 Uiso 1 1 calc R U . . .
 C55 C 1.1416(7) 0.6521(3) 0.9785(4) 0.0255(16) Uani 1 1 d . . . . .
 H55 H 1.184763 0.625626 1.017839 0.031 Uiso 1 1 calc R U . . .
 C56 C 0.7555(7) 0.7103(3) 0.8249(4) 0.0262(16) Uani 1 1 d . . . . .
 C57 C 0.6561(7) 0.6813(3) 0.7824(5) 0.0278(16) Uani 1 1 d . . . . .
 H57 H 0.650781 0.639037 0.785454 0.033 Uiso 1 1 calc R U . . .
 C58 C 0.5657(7) 0.7130(4) 0.7362(5) 0.0330(18) Uani 1 1 d . . . . .
 C59 C 0.5704(8) 0.7742(4) 0.7282(5) 0.0348(19) Uani 1 1 d . . . . .
 H59 H 0.508982 0.795754 0.694849 0.042 Uiso 1 1 calc R U . . .
 C60 C 0.6679(7) 0.8032(4) 0.7707(6) 0.038(2) Uani 1 1 d . . . . .
 H60 H 0.672294 0.845424 0.766493 0.046 Uiso 1 1 calc R U . . .
 C61 C 0.7588(7) 0.7732(4) 0.8188(5) 0.0324(18) Uani 1 1 d . . . . .
 H61 H 0.823565 0.794811 0.847888 0.039 Uiso 1 1 calc R U . . .
 C62 C 0.4612(9) 0.6789(5) 0.6954(7) 0.050(2) Uani 1 1 d . . . . .
 C63 C 1.0331(6) 0.4154(3) 1.2595(4) 0.0207(13) Uani 1 1 d . . . . .
 C64 C 0.9812(6) 0.3619(3) 1.2922(4) 0.0217(14) Uani 1 1 d . . . . .
 C65 C 1.0474(6) 0.3208(3) 1.3479(4) 0.0210(15) Uani 1 1 d . . . . .
 C66 C 0.9881(7) 0.2741(4) 1.3783(5) 0.0270(16) Uani 1 1 d . . . . .
 H66 H 1.030401 0.246289 1.415983 0.032 Uiso 1 1 calc R U . . .
 C67 C 0.8698(7) 0.2678(4) 1.3549(5) 0.0351(19) Uani 1 1 d . . . . .
 H67 H 0.832231 0.235728 1.376550 0.042 Uiso 1 1 calc R U . . .
 C68 C 0.8036(7) 0.3080(4) 1.2994(5) 0.0314(18) Uani 1 1 d . . . . .
 H68 H 0.722286 0.302999 1.282606 0.038 Uiso 1 1 calc R U . . .
 C69 C 0.8596(7) 0.3544(4) 1.2702(4) 0.0286(17) Uani 1 1 d . . . . .
 H69 H 0.815431 0.382559 1.233991 0.034 Uiso 1 1 calc R U . . .
 C70 C 1.2492(6) 0.2944(3) 1.4193(4) 0.0247(15) Uani 1 1 d . . . . .
 C71 C 1.3442(7) 0.3248(4) 1.4657(5) 0.0301(17) Uani 1 1 d . . . . .
 H71 H 1.347796 0.367263 1.464785 0.036 Uiso 1 1 calc R U . . .
 C72 C 1.4350(7) 0.2912(4) 1.5142(5) 0.0328(18) Uani 1 1 d . . . . .
 C73 C 1.4303(8) 0.2297(4) 1.5156(6) 0.039(2) Uani 1 1 d . . . . .
 H73 H 1.491550 0.207866 1.548565 0.047 Uiso 1 1 calc R U . . .
 C74 C 1.3377(7) 0.1996(4) 1.4695(6) 0.042(2) Uani 1 1 d . . . . .
 H74 H 1.335060 0.157210 1.470971 0.050 Uiso 1 1 calc R U . . .
 C75 C 1.2459(7) 0.2321(4) 1.4198(5) 0.0323(18) Uani 1 1 d . . . . .
 H75 H 1.182649 0.211469 1.387148 0.039 Uiso 1 1 calc R U . . .
 C76 C 1.5362(9) 0.3230(5) 1.5587(6) 0.051(2) Uani 1 1 d . . . . .
 Cl1 Cl 0.83353(17) 0.52190(10) 0.35314(10) 0.0411(5) Uani 1 1 d . . . . .
 Cl2 Cl 1.17285(18) 0.48018(11) 0.89998(10) 0.0436(5) Uani 1 1 d . . . . .
 O9 O 0.4138(9) 0.4889(6) 0.3310(6) 0.051(3) Uani 0.5 1 d D . P . .
 C79 C 0.4168(13) 0.5684(6) 0.4370(10) 0.044(4) Uani 0.5 1 d D . P . .
 H79A H 0.444601 0.589894 0.393133 0.066 Uiso 0.5 1 calc R U P . .
 H79B H 0.479311 0.565621 0.485608 0.066 Uiso 0.5 1 calc R U P . .
 H79C H 0.351115 0.590052 0.451436 0.066 Uiso 0.5 1 calc R U P . .
 C80 C 0.3786(14) 0.5063(6) 0.4076(9) 0.040(4) Uani 0.5 1 d D . P . .
 H80A H 0.411089 0.477221 0.451164 0.048 Uiso 0.5 1 calc R U P . .
 H80B H 0.293087 0.504004 0.399468 0.048 Uiso 0.5 1 calc R U P . .
 C81 C 0.5360(12) 0.4728(8) 0.3404(8) 0.049(3) Uani 0.5 1 d D U P . .
 H81A H 0.557677 0.443701 0.385814 0.058 Uiso 0.5 1 calc R U P . .
 H81B H 0.585099 0.508816 0.353521 0.058 Uiso 0.5 1 calc R U P . .
 C82 C 0.5541(12) 0.4457(7) 0.2605(9) 0.039(3) Uani 0.5 1 d D U P . .
 H82A H 0.552011 0.477334 0.219215 0.058 Uiso 0.5 1 calc R U P . .
 H82B H 0.492509 0.416665 0.240952 0.058 Uiso 0.5 1 calc R U P . .
 H82C H 0.629428 0.425587 0.269283 0.058 Uiso 0.5 1 calc R U P . .
 O10 O 1.5871(9) 0.5168(7) 0.9177(7) 0.059(3) Uani 0.5 1 d D . P . .
 C83 C 1.4462(12) 0.5635(8) 0.9824(10) 0.043(3) Uani 0.5 1 d D U P . .
 H83A H 1.364898 0.575590 0.975747 0.065 Uiso 0.5 1 calc R U P . .
 H83B H 1.495239 0.599191 0.985713 0.065 Uiso 0.5 1 calc R U P . .
 H83C H 1.468359 0.540059 1.033027 0.065 Uiso 0.5 1 calc R U P . .
 C84 C 1.4617(11) 0.5265(8) 0.9104(9) 0.045(3) Uani 0.5 1 d D U P . .
 H84A H 1.421196 0.487762 0.910649 0.053 Uiso 0.5 1 calc R U P . .
 H84B H 1.429590 0.547548 0.858281 0.053 Uiso 0.5 1 calc R U P . .
 C85 C 1.6193(15) 0.4967(7) 0.8435(9) 0.048(4) Uani 0.5 1 d D . P . .
 H85A H 1.704540 0.500038 0.850484 0.057 Uiso 0.5 1 calc R U P . .
 H85B H 1.584792 0.524274 0.798623 0.057 Uiso 0.5 1 calc R U P . .
 C86 C 1.5848(14) 0.4334(6) 0.8162(9) 0.044(4) Uani 0.5 1 d D . P . .
 H86A H 1.586365 0.429001 0.757571 0.065 Uiso 0.5 1 calc R U P . .
 H86B H 1.506442 0.425251 0.825208 0.065 Uiso 0.5 1 calc R U P . .
 H86C H 1.639305 0.405087 0.848234 0.065 Uiso 0.5 1 calc R U P . .

loop_
  _atom_site_aniso_label
  _atom_site_aniso_U_11
  _atom_site_aniso_U_22
  _atom_site_aniso_U_33
  _atom_site_aniso_U_23
  _atom_site_aniso_U_13
  _atom_site_aniso_U_12
 Co1 0.0210(5) 0.0161(5) 0.0135(4) 0.0013(3) 0.0036(3) 0.0008(3)
 F1 0.062(5) 0.088(6) 0.192(10) -0.035(6) 0.043(6) -0.039(4)
 F2 0.086(6) 0.131(8) 0.091(5) 0.005(5) -0.044(4) -0.019(5)
 F3 0.077(5) 0.063(4) 0.184(9) -0.049(5) -0.062(5) 0.011(4)
 F4 0.051(4) 0.053(4) 0.185(8) -0.043(5) -0.044(4) 0.001(3)
 F5 0.056(4) 0.095(5) 0.105(5) -0.013(4) 0.027(4) -0.039(4)
 F6 0.060(4) 0.118(7) 0.073(4) 0.023(4) -0.035(3) -0.021(4)
 O1 0.023(3) 0.022(2) 0.023(2) 0.004(2) 0.0029(19) 0.000(2)
 O2 0.036(3) 0.039(3) 0.046(3) 0.021(2) 0.020(2) 0.015(2)
 O3 0.026(3) 0.022(2) 0.017(2) 0.004(2) 0.0040(18) 0.001(2)
 O4 0.033(3) 0.037(3) 0.037(3) 0.020(2) 0.014(2) 0.010(2)
 N1 0.026(3) 0.024(3) 0.026(3) 0.002(2) 0.010(2) 0.004(2)
 N2 0.035(3) 0.023(3) 0.021(3) 0.003(2) 0.002(2) -0.003(2)
 N3 0.035(4) 0.027(3) 0.028(3) 0.007(2) 0.014(3) 0.010(3)
 N4 0.035(3) 0.026(3) 0.015(3) 0.002(2) -0.001(2) -0.002(2)
 N5 0.034(4) 0.033(4) 0.040(4) 0.022(3) 0.002(3) -0.008(3)
 N6 0.024(3) 0.031(3) 0.034(3) 0.017(3) -0.003(3) -0.004(3)
 C1 0.025(4) 0.037(4) 0.046(5) 0.013(4) 0.017(3) 0.010(3)
 C3 0.043(5) 0.034(4) 0.031(4) 0.006(3) -0.008(3) -0.015(4)
 C4 0.069(6) 0.029(4) 0.020(4) -0.006(3) 0.003(3) 0.006(4)
 C5 0.059(5) 0.036(4) 0.029(4) -0.001(3) 0.019(4) 0.014(4)
 C6 0.028(4) 0.046(4) 0.052(5) 0.020(4) 0.019(4) 0.006(4)
 C7 0.023(4) 0.052(5) 0.061(6) 0.025(4) 0.004(4) 0.002(3)
 C8 0.033(4) 0.038(4) 0.033(4) 0.011(3) -0.010(3) -0.014(4)
 C9 0.061(6) 0.029(4) 0.019(4) -0.006(3) 0.002(3) -0.004(4)
 C10 0.053(5) 0.036(4) 0.020(4) -0.005(3) 0.013(3) 0.008(3)
 C11 0.030(4) 0.020(3) 0.019(3) -0.003(3) 0.006(3) 0.000(3)
 C12 0.032(4) 0.018(3) 0.016(3) 0.002(3) 0.000(3) 0.001(3)
 C13 0.027(4) 0.023(3) 0.022(3) 0.004(3) 0.004(3) -0.002(3)
 C14 0.036(5) 0.022(4) 0.022(4) 0.007(3) 0.001(3) -0.005(3)
 C15 0.047(5) 0.028(4) 0.028(4) 0.006(3) 0.007(3) -0.006(4)
 C16 0.034(4) 0.034(4) 0.027(4) 0.000(3) 0.002(3) -0.005(3)
 C17 0.033(4) 0.026(4) 0.018(3) 0.001(3) 0.001(3) -0.004(3)
 C18 0.029(4) 0.031(4) 0.024(4) 0.011(3) 0.006(3) 0.004(3)
 C19 0.031(4) 0.030(4) 0.033(4) -0.001(3) 0.008(3) -0.004(3)
 C20 0.026(4) 0.053(5) 0.034(4) 0.009(4) 0.005(3) 0.004(4)
 C21 0.021(4) 0.057(6) 0.062(6) 0.032(5) 0.007(4) 0.006(4)
 C22 0.023(4) 0.029(4) 0.096(8) 0.026(5) 0.014(4) 0.008(4)
 C23 0.038(5) 0.032(4) 0.052(5) 0.007(4) 0.007(4) -0.011(4)
 C24 0.033(5) 0.059(7) 0.077(7) 0.018(5) -0.016(5) -0.008(5)
 C25 0.024(4) 0.021(3) 0.016(3) 0.003(3) 0.003(2) 0.006(3)
 C26 0.026(4) 0.017(3) 0.022(3) -0.001(3) 0.006(3) 0.000(3)
 C27 0.028(4) 0.016(3) 0.020(3) 0.001(3) 0.000(3) 0.000(3)
 C28 0.033(5) 0.021(3) 0.019(3) 0.002(3) 0.004(3) 0.002(3)
 C29 0.031(4) 0.024(4) 0.025(4) 0.000(3) 0.009(3) -0.009(3)
 C30 0.025(4) 0.027(4) 0.025(4) -0.004(3) 0.000(3) -0.005(3)
 C31 0.025(4) 0.023(3) 0.021(3) -0.001(3) 0.005(3) 0.001(3)
 C32 0.021(4) 0.031(4) 0.024(4) 0.005(3) 0.003(3) -0.001(3)
 C33 0.021(4) 0.030(4) 0.032(4) 0.003(3) 0.010(3) 0.001(3)
 C34 0.024(4) 0.040(4) 0.028(4) -0.003(3) 0.004(3) -0.006(3)
 C35 0.027(4) 0.035(4) 0.041(5) 0.008(4) 0.001(3) 0.006(3)
 C36 0.039(5) 0.026(4) 0.044(5) 0.011(3) 0.004(4) -0.003(3)
 C37 0.023(4) 0.029(4) 0.043(5) 0.002(3) 0.002(3) -0.001(3)
 C38 0.041(5) 0.049(5) 0.051(6) -0.010(4) 0.002(4) 0.000(4)
 C77 0.031(4) 0.042(5) 0.045(5) 0.017(4) 0.004(3) -0.005(3)
 Co2 0.0214(5) 0.0146(5) 0.0134(4) 0.0012(3) 0.0006(3) -0.0019(3)
 F7 0.060(5) 0.135(8) 0.091(5) 0.001(5) 0.010(4) -0.060(5)
 F8 0.062(4) 0.054(4) 0.141(7) -0.041(4) -0.027(4) -0.006(3)
 F9 0.037(3) 0.069(4) 0.072(4) 0.004(3) -0.021(3) -0.005(3)
 F10 0.060(4) 0.068(4) 0.143(7) -0.046(4) -0.045(4) 0.007(3)
 F11 0.045(3) 0.109(6) 0.066(4) 0.005(4) -0.025(3) 0.001(3)
 F12 0.050(4) 0.125(7) 0.093(5) 0.010(5) 0.006(3) -0.051(4)
 O5 0.025(3) 0.020(2) 0.020(2) 0.004(2) -0.0008(19) -0.004(2)
 O6 0.040(3) 0.041(3) 0.035(3) 0.017(2) -0.011(2) -0.018(2)
 O7 0.027(3) 0.022(2) 0.018(2) 0.004(2) 0.0001(19) -0.001(2)
 O8 0.043(3) 0.031(3) 0.032(3) 0.014(2) -0.011(2) -0.014(2)
 N7 0.033(3) 0.017(3) 0.018(3) 0.003(2) 0.006(2) 0.003(2)
 N8 0.024(3) 0.025(3) 0.016(3) 0.001(2) -0.003(2) -0.006(2)
 N9 0.031(3) 0.020(3) 0.024(3) 0.002(2) 0.007(2) 0.007(2)
 N10 0.028(3) 0.023(3) 0.017(3) 0.002(2) 0.003(2) -0.008(2)
 N11 0.027(3) 0.022(3) 0.029(3) 0.006(3) 0.003(3) 0.000(3)
 N12 0.023(3) 0.024(3) 0.029(3) 0.004(3) 0.002(2) -0.001(3)
 C39 0.052(5) 0.020(3) 0.027(4) -0.003(3) 0.007(3) -0.003(3)
 C40 0.058(5) 0.027(4) 0.028(4) -0.010(3) -0.002(3) -0.009(4)
 C41 0.039(4) 0.026(4) 0.030(4) 0.001(3) -0.007(3) -0.014(3)
 C42 0.019(4) 0.048(5) 0.030(4) 0.014(3) 0.002(3) 0.002(3)
 C43 0.033(4) 0.035(4) 0.030(4) 0.009(3) 0.007(3) 0.011(3)
 C44 0.055(5) 0.020(3) 0.034(4) -0.005(3) 0.009(3) 0.003(3)
 C45 0.062(6) 0.028(4) 0.025(4) -0.008(3) -0.007(3) -0.004(4)
 C46 0.038(4) 0.022(3) 0.026(4) 0.000(3) -0.009(3) -0.015(3)
 C47 0.026(4) 0.034(4) 0.034(4) 0.004(3) 0.009(3) 0.000(3)
 C48 0.032(4) 0.030(4) 0.030(4) 0.000(3) 0.010(3) 0.010(3)
 C49 0.031(4) 0.021(3) 0.016(3) 0.000(3) 0.002(3) -0.002(3)
 C50 0.031(4) 0.018(3) 0.012(3) 0.002(3) 0.004(3) 0.001(3)
 C51 0.027(4) 0.020(3) 0.023(4) -0.001(3) 0.008(3) 0.001(3)
 C52 0.034(5) 0.022(4) 0.027(4) 0.007(3) 0.004(3) -0.002(3)
 C53 0.044(5) 0.029(4) 0.037(4) 0.015(3) 0.015(4) 0.000(4)
 C54 0.026(4) 0.037(4) 0.036(4) 0.008(4) 0.006(3) -0.004(3)
 C55 0.028(4) 0.026(4) 0.021(3) 0.005(3) 0.002(3) -0.001(3)
 C56 0.029(4) 0.025(4) 0.024(4) 0.000(3) 0.005(3) 0.004(3)
 C57 0.028(4) 0.021(4) 0.033(4) 0.001(3) 0.003(3) 0.000(3)
 C58 0.024(4) 0.037(4) 0.038(4) -0.001(4) 0.006(3) -0.004(3)
 C59 0.031(5) 0.036(4) 0.034(4) 0.008(3) -0.002(3) 0.005(4)
 C60 0.029(4) 0.022(4) 0.061(6) 0.007(4) 0.001(4) 0.008(3)
 C61 0.034(5) 0.023(4) 0.037(4) -0.006(3) 0.000(3) -0.005(3)
 C62 0.028(5) 0.050(6) 0.065(6) 0.005(5) -0.008(4) -0.011(4)
 C63 0.021(3) 0.018(3) 0.022(3) 0.004(3) 0.001(3) -0.001(3)
 C64 0.026(4) 0.023(3) 0.016(3) 0.000(3) 0.004(2) 0.002(3)
 C65 0.028(4) 0.019(3) 0.016(3) 0.001(3) 0.004(3) 0.001(3)
 C66 0.026(4) 0.027(4) 0.028(4) 0.008(3) 0.006(3) 0.000(3)
 C67 0.033(5) 0.037(5) 0.037(4) 0.011(4) 0.010(3) -0.011(4)
 C68 0.024(4) 0.036(4) 0.032(4) 0.012(3) 0.001(3) -0.002(3)
 C69 0.032(4) 0.031(4) 0.023(4) 0.010(3) 0.006(3) -0.001(3)
 C70 0.019(4) 0.026(4) 0.029(4) 0.003(3) 0.005(3) -0.001(3)
 C71 0.026(4) 0.029(4) 0.037(4) 0.001(3) 0.009(3) 0.000(3)
 C72 0.025(4) 0.037(4) 0.036(4) 0.006(4) 0.003(3) 0.000(3)
 C73 0.022(4) 0.038(4) 0.054(5) 0.015(4) 0.000(4) 0.001(3)
 C74 0.029(5) 0.026(4) 0.069(6) 0.015(4) 0.006(4) 0.000(3)
 C75 0.020(4) 0.028(4) 0.046(5) 0.007(3) -0.003(3) 0.001(3)
 C76 0.038(5) 0.055(6) 0.055(6) -0.008(5) -0.003(4) 0.004(4)
 Cl1 0.0563(12) 0.0435(11) 0.0229(8) 0.0097(8) 0.0068(7) -0.0056(9)
 Cl2 0.0637(13) 0.0440(11) 0.0231(8) 0.0073(8) 0.0082(8) -0.0065(10)
 O9 0.036(6) 0.081(8) 0.033(5) -0.002(5) 0.004(4) 0.009(6)
 C79 0.034(9) 0.049(9) 0.044(9) -0.010(7) -0.003(7) 0.019(7)
 C80 0.034(8) 0.057(9) 0.035(8) -0.007(7) 0.016(6) -0.014(7)
 C81 0.054(7) 0.051(8) 0.037(7) 0.000(6) 0.000(6) 0.017(7)
 C82 0.016(6) 0.044(7) 0.053(7) -0.016(6) -0.003(5) -0.001(6)
 O10 0.039(6) 0.087(9) 0.050(6) -0.001(6) 0.007(5) 0.003(7)
 C83 0.014(6) 0.050(8) 0.064(8) -0.028(7) 0.006(6) -0.003(6)
 C84 0.047(7) 0.043(8) 0.044(7) -0.010(6) 0.011(6) 0.010(6)
 C85 0.032(9) 0.062(10) 0.056(9) -0.001(7) 0.023(8) 0.000(7)
 C86 0.043(9) 0.057(9) 0.027(8) 0.000(7) -0.003(6) 0.021(7)

_geom_special_details
;
 All esds (except the esd in the dihedral angle between two l.s. planes)
 are estimated using the full covariance matrix.  The cell esds are taken
 into account individually in the estimation of esds in distances, angles
 and torsion angles; correlations between esds in cell parameters are only
 used when they are defined by crystal symmetry.  An approximate (isotropic)
 treatment of cell esds is used for estimating esds involving l.s. planes.
;
loop_
  _geom_bond_atom_site_label_1
  _geom_bond_atom_site_label_2
  _geom_bond_distance
  _geom_bond_site_symmetry_2
  _geom_bond_publ_flag
 Co1 O1 1.923(5) . ?
 Co1 O3 1.931(5) . ?
 Co1 N1 1.971(6) . ?
 Co1 N2 1.961(6) . ?
 Co1 N3 1.974(6) . ?
 Co1 N4 1.962(5) . ?
 F1 C24 1.390(15) . ?
 F2 C24 1.330(12) . ?
 F3 C24 1.276(13) . ?
 F4 C38 1.314(12) . ?
 F5 C38 1.329(12) . ?
 F6 C38 1.327(12) . ?
 O1 C11 1.277(9) . ?
 O2 C11 1.237(8) . ?
 O3 C25 1.294(8) . ?
 O4 C25 1.226(8) . ?
 N1 H1 1.0000 . ?
 N1 C1 1.470(10) . ?
 N1 C10 1.480(9) . ?
 N2 H2 1.0000 . ?
 N2 C3 1.470(10) . ?
 N2 C4 1.482(9) . ?
 N3 H3 1.0000 . ?
 N3 C5 1.475(10) . ?
 N3 C6 1.469(10) . ?
 N4 H4 1.0000 . ?
 N4 C8 1.483(9) . ?
 N4 C9 1.482(9) . ?
 N5 H5 0.8800 . ?
 N5 C13 1.367(10) . ?
 N5 C18 1.385(10) . ?
 N6 H6 0.8800 . ?
 N6 C27 1.361(10) . ?
 N6 C32 1.395(10) . ?
 C1 H1A 0.9900 . ?
 C1 H1B 0.9900 . ?
 C1 C77 1.517(12) . ?
 C3 H3A 0.9900 . ?
 C3 H3B 0.9900 . ?
 C3 C77 1.514(12) . ?
 C4 H4A 0.9900 . ?
 C4 H4B 0.9900 . ?
 C4 C5 1.504(12) . ?
 C5 H5A 0.9900 . ?
 C5 H5B 0.9900 . ?
 C6 H6A 0.9900 . ?
 C6 H6B 0.9900 . ?
 C6 C7 1.526(13) . ?
 C7 H7A 0.9900 . ?
 C7 H7B 0.9900 . ?
 C7 C8 1.500(12) . ?
 C8 H8A 0.9900 . ?
 C8 H8B 0.9900 . ?
 C9 H9A 0.9900 . ?
 C9 H9B 0.9900 . ?
 C9 C10 1.489(11) . ?
 C10 H10A 0.9900 . ?
 C10 H10B 0.9900 . ?
 C11 C12 1.502(9) . ?
 C12 C13 1.422(10) . ?
 C12 C17 1.368(11) . ?
 C13 C14 1.414(10) . ?
 C14 H14 0.9500 . ?
 C14 C15 1.384(12) . ?
 C15 H15 0.9500 . ?
 C15 C16 1.389(12) . ?
 C16 H16 0.9500 . ?
 C16 C17 1.417(11) . ?
 C17 H17 0.9500 . ?
 C18 C19 1.406(11) . ?
 C18 C23 1.389(12) . ?
 C19 H19 0.9500 . ?
 C19 C20 1.373(12) . ?
 C20 C21 1.372(14) . ?
 C20 C24 1.479(14) . ?
 C21 H21 0.9500 . ?
 C21 C22 1.381(15) . ?
 C22 H22 0.9500 . ?
 C22 C23 1.376(13) . ?
 C23 H23 0.9500 . ?
 C25 C26 1.506(9) . ?
 C26 C27 1.432(10) . ?
 C26 C31 1.408(10) . ?
 C27 C28 1.412(10) . ?
 C28 H28 0.9500 . ?
 C28 C29 1.365(11) . ?
 C29 H29 0.9500 . ?
 C29 C30 1.396(11) . ?
 C30 H30 0.9500 . ?
 C30 C31 1.362(11) . ?
 C31 H31 0.9500 . ?
 C32 C33 1.405(11) . ?
 C32 C37 1.385(11) . ?
 C33 H33 0.9500 . ?
 C33 C34 1.416(11) . ?
 C34 C35 1.396(12) . ?
 C34 C38 1.469(13) . ?
 C35 H35 0.9500 . ?
 C35 C36 1.365(13) . ?
 C36 H36 0.9500 . ?
 C36 C37 1.396(12) . ?
 C37 H37 0.9500 . ?
 C77 H77A 0.9900 . ?
 C77 H77B 0.9900 . ?
 Co2 O5 1.924(5) . ?
 Co2 O7 1.924(5) . ?
 Co2 N7 1.961(5) . ?
 Co2 N8 1.969(5) . ?
 Co2 N9 1.966(5) . ?
 Co2 N10 1.977(6) . ?
 F7 C62 1.345(13) . ?
 F8 C62 1.294(13) . ?
 F9 C62 1.354(12) . ?
 F10 C76 1.364(12) . ?
 F11 C76 1.316(12) . ?
 F12 C76 1.335(13) . ?
 O5 C49 1.267(8) . ?
 O6 C49 1.258(8) . ?
 O7 C63 1.282(8) . ?
 O8 C63 1.243(8) . ?
 N7 H7 1.0000 . ?
 N7 C39 1.481(9) . ?
 N7 C48 1.477(9) . ?
 N8 H8 1.0000 . ?
 N8 C41 1.495(9) . ?
 N8 C42 1.469(9) . ?
 N9 H9 1.0000 . ?
 N9 C43 1.482(9) . ?
 N9 C44 1.472(9) . ?
 N10 H10 1.0000 . ?
 N10 C46 1.480(9) . ?
 N10 C47 1.478(9) . ?
 N11 H11 0.8800 . ?
 N11 C51 1.379(10) . ?
 N11 C56 1.384(10) . ?
 N12 H12 0.8800 . ?
 N12 C65 1.370(10) . ?
 N12 C70 1.400(10) . ?
 C39 H39A 0.9900 . ?
 C39 H39B 0.9900 . ?
 C39 C40 1.505(11) . ?
 C40 H40A 0.9900 . ?
 C40 H40B 0.9900 . ?
 C40 C41 1.517(11) . ?
 C41 H41A 0.9900 . ?
 C41 H41B 0.9900 . ?
 C42 H42A 0.9900 . ?
 C42 H42B 0.9900 . ?
 C42 C43 1.494(11) . ?
 C43 H43A 0.9900 . ?
 C43 H43B 0.9900 . ?
 C44 H44A 0.9900 . ?
 C44 H44B 0.9900 . ?
 C44 C45 1.521(11) . ?
 C45 H45A 0.9900 . ?
 C45 H45B 0.9900 . ?
 C45 C46 1.528(11) . ?
 C46 H46A 0.9900 . ?
 C46 H46B 0.9900 . ?
 C47 H47A 0.9900 . ?
 C47 H47B 0.9900 . ?
 C47 C48 1.509(11) . ?
 C48 H48A 0.9900 . ?
 C48 H48B 0.9900 . ?
 C49 C50 1.495(9) . ?
 C50 C51 1.434(10) . ?
 C50 C55 1.378(10) . ?
 C51 C52 1.409(11) . ?
 C52 H52 0.9500 . ?
 C52 C53 1.370(12) . ?
 C53 H53 0.9500 . ?
 C53 C54 1.394(12) . ?
 C54 H54 0.9500 . ?
 C54 C55 1.386(11) . ?
 C55 H55 0.9500 . ?
 C56 C57 1.401(11) . ?
 C56 C61 1.412(11) . ?
 C57 H57 0.9500 . ?
 C57 C58 1.378(12) . ?
 C58 C59 1.378(12) . ?
 C58 C62 1.491(12) . ?
 C59 H59 0.9500 . ?
 C59 C60 1.384(13) . ?
 C60 H60 0.9500 . ?
 C60 C61 1.376(12) . ?
 C61 H61 0.9500 . ?
 C63 C64 1.494(9) . ?
 C64 C65 1.421(10) . ?
 C64 C69 1.416(11) . ?
 C65 C66 1.404(10) . ?
 C66 H66 0.9500 . ?
 C66 C67 1.377(12) . ?
 C67 H67 0.9500 . ?
 C67 C68 1.406(12) . ?
 C68 H68 0.9500 . ?
 C68 C69 1.368(11) . ?
 C69 H69 0.9500 . ?
 C70 C71 1.404(11) . ?
 C70 C75 1.393(11) . ?
 C71 H71 0.9500 . ?
 C71 C72 1.419(11) . ?
 C72 C73 1.377(13) . ?
 C72 C76 1.458(13) . ?
 C73 H73 0.9500 . ?
 C73 C74 1.377(13) . ?
 C74 H74 0.9500 . ?
 C74 C75 1.423(12) . ?
 C75 H75 0.9500 . ?
 O9 C80 1.464(17) . ?
 O9 C81 1.461(12) . ?
 C79 H79A 0.9800 . ?
 C79 H79B 0.9800 . ?
 C79 H79C 0.9800 . ?
 C79 C80 1.512(12) . ?
 C80 H80A 0.9900 . ?
 C80 H80B 0.9900 . ?
 C81 H81A 0.9900 . ?
 C81 H81B 0.9900 . ?
 C81 C82 1.508(12) . ?
 C82 H82A 0.9800 . ?
 C82 H82B 0.9800 . ?
 C82 H82C 0.9800 . ?
 O10 C84 1.473(12) . ?
 O10 C85 1.428(12) . ?
 C83 H83A 0.9800 . ?
 C83 H83B 0.9800 . ?
 C83 H83C 0.9800 . ?
 C83 C84 1.492(12) . ?
 C84 H84A 0.9900 . ?
 C84 H84B 0.9900 . ?
 C85 H85A 0.9900 . ?
 C85 H85B 0.9900 . ?
 C85 C86 1.517(12) . ?
 C86 H86A 0.9800 . ?
 C86 H86B 0.9800 . ?
 C86 H86C 0.9800 . ?

loop_
  _geom_angle_atom_site_label_1
  _geom_angle_atom_site_label_2
  _geom_angle_atom_site_label_3
  _geom_angle
  _geom_angle_site_symmetry_1
  _geom_angle_site_symmetry_3
  _geom_angle_publ_flag
 O1 Co1 O3 179.1(3) . . ?
 O1 Co1 N1 85.4(2) . . ?
 O1 Co1 N2 89.1(2) . . ?
 O1 Co1 N3 95.2(2) . . ?
 O1 Co1 N4 90.5(2) . . ?
 O3 Co1 N1 94.8(2) . . ?
 O3 Co1 N2 91.8(2) . . ?
 O3 Co1 N3 84.6(2) . . ?
 O3 Co1 N4 88.6(2) . . ?
 N1 Co1 N3 179.3(3) . . ?
 N2 Co1 N1 93.1(2) . . ?
 N2 Co1 N3 86.7(3) . . ?
 N2 Co1 N4 179.4(3) . . ?
 N4 Co1 N1 86.5(3) . . ?
 N4 Co1 N3 93.8(3) . . ?
 C11 O1 Co1 128.7(5) . . ?
 C25 O3 Co1 127.7(4) . . ?
 Co1 N1 H1 105.8 . . ?
 C1 N1 Co1 119.0(5) . . ?
 C1 N1 H1 105.8 . . ?
 C1 N1 C10 112.4(5) . . ?
 C10 N1 Co1 107.1(4) . . ?
 C10 N1 H1 105.8 . . ?
 Co1 N2 H2 106.7 . . ?
 C3 N2 Co1 119.2(4) . . ?
 C3 N2 H2 106.7 . . ?
 C3 N2 C4 109.5(6) . . ?
 C4 N2 Co1 107.3(5) . . ?
 C4 N2 H2 106.7 . . ?
 Co1 N3 H3 105.5 . . ?
 C5 N3 Co1 107.4(5) . . ?
 C5 N3 H3 105.5 . . ?
 C6 N3 Co1 119.5(5) . . ?
 C6 N3 H3 105.5 . . ?
 C6 N3 C5 112.2(6) . . ?
 Co1 N4 H4 106.7 . . ?
 C8 N4 Co1 118.4(4) . . ?
 C8 N4 H4 106.7 . . ?
 C9 N4 Co1 107.6(4) . . ?
 C9 N4 H4 106.7 . . ?
 C9 N4 C8 110.1(6) . . ?
 C13 N5 H5 114.5 . . ?
 C13 N5 C18 130.9(7) . . ?
 C18 N5 H5 114.5 . . ?
 C27 N6 H6 114.5 . . ?
 C27 N6 C32 131.0(6) . . ?
 C32 N6 H6 114.5 . . ?
 N1 C1 H1A 109.0 . . ?
 N1 C1 H1B 109.0 . . ?
 N1 C1 C77 113.0(6) . . ?
 H1A C1 H1B 107.8 . . ?
 C77 C1 H1A 109.0 . . ?
 C77 C1 H1B 109.0 . . ?
 N2 C3 H3A 109.1 . . ?
 N2 C3 H3B 109.1 . . ?
 N2 C3 C77 112.4(6) . . ?
 H3A C3 H3B 107.8 . . ?
 C77 C3 H3A 109.1 . . ?
 C77 C3 H3B 109.1 . . ?
 N2 C4 H4A 110.3 . . ?
 N2 C4 H4B 110.3 . . ?
 N2 C4 C5 106.9(6) . . ?
 H4A C4 H4B 108.6 . . ?
 C5 C4 H4A 110.3 . . ?
 C5 C4 H4B 110.3 . . ?
 N3 C5 C4 107.4(6) . . ?
 N3 C5 H5A 110.2 . . ?
 N3 C5 H5B 110.2 . . ?
 C4 C5 H5A 110.2 . . ?
 C4 C5 H5B 110.2 . . ?
 H5A C5 H5B 108.5 . . ?
 N3 C6 H6A 109.2 . . ?
 N3 C6 H6B 109.2 . . ?
 N3 C6 C7 112.0(6) . . ?
 H6A C6 H6B 107.9 . . ?
 C7 C6 H6A 109.2 . . ?
 C7 C6 H6B 109.2 . . ?
 C6 C7 H7A 109.1 . . ?
 C6 C7 H7B 109.1 . . ?
 H7A C7 H7B 107.9 . . ?
 C8 C7 C6 112.4(7) . . ?
 C8 C7 H7A 109.1 . . ?
 C8 C7 H7B 109.1 . . ?
 N4 C8 C7 113.4(6) . . ?
 N4 C8 H8A 108.9 . . ?
 N4 C8 H8B 108.9 . . ?
 C7 C8 H8A 108.9 . . ?
 C7 C8 H8B 108.9 . . ?
 H8A C8 H8B 107.7 . . ?
 N4 C9 H9A 110.5 . . ?
 N4 C9 H9B 110.5 . . ?
 N4 C9 C10 106.2(6) . . ?
 H9A C9 H9B 108.7 . . ?
 C10 C9 H9A 110.5 . . ?
 C10 C9 H9B 110.5 . . ?
 N1 C10 C9 108.2(5) . . ?
 N1 C10 H10A 110.1 . . ?
 N1 C10 H10B 110.1 . . ?
 C9 C10 H10A 110.1 . . ?
 C9 C10 H10B 110.1 . . ?
 H10A C10 H10B 108.4 . . ?
 O1 C11 C12 115.7(6) . . ?
 O2 C11 O1 123.8(6) . . ?
 O2 C11 C12 120.5(6) . . ?
 C13 C12 C11 120.9(6) . . ?
 C17 C12 C11 119.0(6) . . ?
 C17 C12 C13 120.1(7) . . ?
 N5 C13 C12 120.4(6) . . ?
 N5 C13 C14 121.9(7) . . ?
 C14 C13 C12 117.6(7) . . ?
 C13 C14 H14 119.5 . . ?
 C15 C14 C13 121.0(7) . . ?
 C15 C14 H14 119.5 . . ?
 C14 C15 H15 119.1 . . ?
 C14 C15 C16 121.7(8) . . ?
 C16 C15 H15 119.1 . . ?
 C15 C16 H16 121.4 . . ?
 C15 C16 C17 117.1(8) . . ?
 C17 C16 H16 121.4 . . ?
 C12 C17 C16 122.4(7) . . ?
 C12 C17 H17 118.8 . . ?
 C16 C17 H17 118.8 . . ?
 N5 C18 C19 117.3(7) . . ?
 N5 C18 C23 125.5(8) . . ?
 C23 C18 C19 117.1(8) . . ?
 C18 C19 H19 119.5 . . ?
 C20 C19 C18 121.0(8) . . ?
 C20 C19 H19 119.5 . . ?
 C19 C20 C24 119.2(9) . . ?
 C21 C20 C19 121.5(9) . . ?
 C21 C20 C24 119.3(9) . . ?
 C20 C21 H21 121.1 . . ?
 C20 C21 C22 117.7(8) . . ?
 C22 C21 H21 121.1 . . ?
 C21 C22 H22 119.1 . . ?
 C23 C22 C21 121.8(8) . . ?
 C23 C22 H22 119.1 . . ?
 C18 C23 H23 119.6 . . ?
 C22 C23 C18 120.8(9) . . ?
 C22 C23 H23 119.6 . . ?
 F1 C24 C20 108.2(10) . . ?
 F2 C24 F1 99.0(10) . . ?
 F2 C24 C20 113.7(9) . . ?
 F3 C24 F1 103.9(11) . . ?
 F3 C24 F2 113.2(11) . . ?
 F3 C24 C20 116.6(9) . . ?
 O3 C25 C26 115.1(6) . . ?
 O4 C25 O3 124.4(6) . . ?
 O4 C25 C26 120.5(6) . . ?
 C27 C26 C25 121.6(6) . . ?
 C31 C26 C25 119.2(6) . . ?
 C31 C26 C27 119.1(6) . . ?
 N6 C27 C26 119.2(6) . . ?
 N6 C27 C28 123.6(7) . . ?
 C28 C27 C26 117.1(7) . . ?
 C27 C28 H28 119.2 . . ?
 C29 C28 C27 121.5(7) . . ?
 C29 C28 H28 119.2 . . ?
 C28 C29 H29 119.3 . . ?
 C28 C29 C30 121.4(7) . . ?
 C30 C29 H29 119.3 . . ?
 C29 C30 H30 120.7 . . ?
 C31 C30 C29 118.6(7) . . ?
 C31 C30 H30 120.7 . . ?
 C26 C31 H31 118.9 . . ?
 C30 C31 C26 122.2(7) . . ?
 C30 C31 H31 118.9 . . ?
 N6 C32 C33 115.7(7) . . ?
 C37 C32 N6 124.0(7) . . ?
 C37 C32 C33 120.3(7) . . ?
 C32 C33 H33 120.8 . . ?
 C32 C33 C34 118.4(7) . . ?
 C34 C33 H33 120.8 . . ?
 C33 C34 C38 118.6(8) . . ?
 C35 C34 C33 120.3(8) . . ?
 C35 C34 C38 120.9(8) . . ?
 C34 C35 H35 119.9 . . ?
 C36 C35 C34 120.3(8) . . ?
 C36 C35 H35 119.9 . . ?
 C35 C36 H36 119.8 . . ?
 C35 C36 C37 120.4(8) . . ?
 C37 C36 H36 119.8 . . ?
 C32 C37 C36 120.4(8) . . ?
 C32 C37 H37 119.8 . . ?
 C36 C37 H37 119.8 . . ?
 F4 C38 F5 105.9(10) . . ?
 F4 C38 F6 106.8(9) . . ?
 F4 C38 C34 114.6(9) . . ?
 F5 C38 C34 113.1(8) . . ?
 F6 C38 F5 102.0(9) . . ?
 F6 C38 C34 113.4(9) . . ?
 C1 C77 H77A 109.1 . . ?
 C1 C77 H77B 109.1 . . ?
 C3 C77 C1 112.5(7) . . ?
 C3 C77 H77A 109.1 . . ?
 C3 C77 H77B 109.1 . . ?
 H77A C77 H77B 107.8 . . ?
 O5 Co2 O7 179.4(3) . . ?
 O5 Co2 N7 91.0(2) . . ?
 O5 Co2 N8 85.5(2) . . ?
 O5 Co2 N9 89.5(2) . . ?
 O5 Co2 N10 94.9(2) . . ?
 O7 Co2 N7 89.4(2) . . ?
 O7 Co2 N8 94.8(2) . . ?
 O7 Co2 N9 90.1(2) . . ?
 O7 Co2 N10 84.7(2) . . ?
 N7 Co2 N8 94.3(2) . . ?
 N7 Co2 N9 179.5(3) . . ?
 N7 Co2 N10 85.8(2) . . ?
 N8 Co2 N10 179.6(3) . . ?
 N9 Co2 N8 85.9(2) . . ?
 N9 Co2 N10 94.0(2) . . ?
 C49 O5 Co2 133.9(5) . . ?
 C63 O7 Co2 132.7(5) . . ?
 Co2 N7 H7 106.0 . . ?
 C39 N7 Co2 118.9(4) . . ?
 C39 N7 H7 106.0 . . ?
 C48 N7 Co2 108.1(4) . . ?
 C48 N7 H7 106.0 . . ?
 C48 N7 C39 111.1(5) . . ?
 Co2 N8 H8 106.0 . . ?
 C41 N8 Co2 118.7(5) . . ?
 C41 N8 H8 106.0 . . ?
 C42 N8 Co2 107.7(4) . . ?
 C42 N8 H8 106.0 . . ?
 C42 N8 C41 111.5(6) . . ?
 Co2 N9 H9 106.1 . . ?
 C43 N9 Co2 107.6(4) . . ?
 C43 N9 H9 106.1 . . ?
 C44 N9 Co2 119.1(5) . . ?
 C44 N9 H9 106.1 . . ?
 C44 N9 C43 110.9(6) . . ?
 Co2 N10 H10 105.9 . . ?
 C46 N10 Co2 119.3(5) . . ?
 C46 N10 H10 105.9 . . ?
 C47 N10 Co2 108.1(4) . . ?
 C47 N10 H10 105.9 . . ?
 C47 N10 C46 110.7(6) . . ?
 C51 N11 H11 114.5 . . ?
 C51 N11 C56 131.0(7) . . ?
 C56 N11 H11 114.5 . . ?
 C65 N12 H12 115.2 . . ?
 C65 N12 C70 129.7(6) . . ?
 C70 N12 H12 115.2 . . ?
 N7 C39 H39A 109.4 . . ?
 N7 C39 H39B 109.4 . . ?
 N7 C39 C40 111.2(6) . . ?
 H39A C39 H39B 108.0 . . ?
 C40 C39 H39A 109.4 . . ?
 C40 C39 H39B 109.4 . . ?
 C39 C40 H40A 108.9 . . ?
 C39 C40 H40B 108.9 . . ?
 C39 C40 C41 113.5(6) . . ?
 H40A C40 H40B 107.7 . . ?
 C41 C40 H40A 108.9 . . ?
 C41 C40 H40B 108.9 . . ?
 N8 C41 C40 110.6(6) . . ?
 N8 C41 H41A 109.5 . . ?
 N8 C41 H41B 109.5 . . ?
 C40 C41 H41A 109.5 . . ?
 C40 C41 H41B 109.5 . . ?
 H41A C41 H41B 108.1 . . ?
 N8 C42 H42A 110.3 . . ?
 N8 C42 H42B 110.3 . . ?
 N8 C42 C43 106.9(6) . . ?
 H42A C42 H42B 108.6 . . ?
 C43 C42 H42A 110.3 . . ?
 C43 C42 H42B 110.3 . . ?
 N9 C43 C42 106.4(6) . . ?
 N9 C43 H43A 110.4 . . ?
 N9 C43 H43B 110.4 . . ?
 C42 C43 H43A 110.4 . . ?
 C42 C43 H43B 110.4 . . ?
 H43A C43 H43B 108.6 . . ?
 N9 C44 H44A 109.2 . . ?
 N9 C44 H44B 109.2 . . ?
 N9 C44 C45 111.9(6) . . ?
 H44A C44 H44B 107.9 . . ?
 C45 C44 H44A 109.2 . . ?
 C45 C44 H44B 109.2 . . ?
 C44 C45 H45A 109.1 . . ?
 C44 C45 H45B 109.1 . . ?
 C44 C45 C46 112.3(6) . . ?
 H45A C45 H45B 107.9 . . ?
 C46 C45 H45A 109.1 . . ?
 C46 C45 H45B 109.1 . . ?
 N10 C46 C45 111.8(6) . . ?
 N10 C46 H46A 109.3 . . ?
 N10 C46 H46B 109.3 . . ?
 C45 C46 H46A 109.3 . . ?
 C45 C46 H46B 109.3 . . ?
 H46A C46 H46B 107.9 . . ?
 N10 C47 H47A 110.6 . . ?
 N10 C47 H47B 110.6 . . ?
 N10 C47 C48 105.9(6) . . ?
 H47A C47 H47B 108.7 . . ?
 C48 C47 H47A 110.6 . . ?
 C48 C47 H47B 110.6 . . ?
 N7 C48 C47 107.0(6) . . ?
 N7 C48 H48A 110.3 . . ?
 N7 C48 H48B 110.3 . . ?
 C47 C48 H48A 110.3 . . ?
 C47 C48 H48B 110.3 . . ?
 H48A C48 H48B 108.6 . . ?
 O5 C49 C50 115.6(6) . . ?
 O6 C49 O5 124.1(6) . . ?
 O6 C49 C50 120.3(6) . . ?
 C51 C50 C49 121.4(6) . . ?
 C55 C50 C49 119.5(6) . . ?
 C55 C50 C51 119.0(6) . . ?
 N11 C51 C50 119.4(6) . . ?
 N11 C51 C52 122.7(7) . . ?
 C52 C51 C50 117.8(7) . . ?
 C51 C52 H52 119.5 . . ?
 C53 C52 C51 121.1(8) . . ?
 C53 C52 H52 119.5 . . ?
 C52 C53 H53 119.3 . . ?
 C52 C53 C54 121.4(7) . . ?
 C54 C53 H53 119.3 . . ?
 C53 C54 H54 121.0 . . ?
 C55 C54 C53 118.1(8) . . ?
 C55 C54 H54 121.0 . . ?
 C50 C55 C54 122.7(7) . . ?
 C50 C55 H55 118.6 . . ?
 C54 C55 H55 118.6 . . ?
 N11 C56 C57 117.4(7) . . ?
 N11 C56 C61 125.3(7) . . ?
 C57 C56 C61 117.2(7) . . ?
 C56 C57 H57 119.4 . . ?
 C58 C57 C56 121.3(7) . . ?
 C58 C57 H57 119.4 . . ?
 C57 C58 C62 117.8(8) . . ?
 C59 C58 C57 121.6(8) . . ?
 C59 C58 C62 120.7(8) . . ?
 C58 C59 H59 121.3 . . ?
 C58 C59 C60 117.4(8) . . ?
 C60 C59 H59 121.3 . . ?
 C59 C60 H60 118.7 . . ?
 C61 C60 C59 122.7(8) . . ?
 C61 C60 H60 118.7 . . ?
 C56 C61 H61 120.1 . . ?
 C60 C61 C56 119.8(8) . . ?
 C60 C61 H61 120.1 . . ?
 F7 C62 F9 105.2(9) . . ?
 F7 C62 C58 110.7(9) . . ?
 F8 C62 F7 106.1(10) . . ?
 F8 C62 F9 106.9(9) . . ?
 F8 C62 C58 114.6(9) . . ?
 F9 C62 C58 112.7(8) . . ?
 O7 C63 C64 115.4(6) . . ?
 O8 C63 O7 125.0(6) . . ?
 O8 C63 C64 119.6(6) . . ?
 C65 C64 C63 122.8(6) . . ?
 C69 C64 C63 117.8(6) . . ?
 C69 C64 C65 119.3(6) . . ?
 N12 C65 C64 118.5(6) . . ?
 N12 C65 C66 123.7(7) . . ?
 C66 C65 C64 117.7(7) . . ?
 C65 C66 H66 119.3 . . ?
 C67 C66 C65 121.4(8) . . ?
 C67 C66 H66 119.3 . . ?
 C66 C67 H67 119.4 . . ?
 C66 C67 C68 121.2(7) . . ?
 C68 C67 H67 119.4 . . ?
 C67 C68 H68 120.9 . . ?
 C69 C68 C67 118.2(8) . . ?
 C69 C68 H68 120.9 . . ?
 C64 C69 H69 119.0 . . ?
 C68 C69 C64 122.0(7) . . ?
 C68 C69 H69 119.0 . . ?
 N12 C70 C71 115.9(7) . . ?
 C75 C70 N12 123.9(7) . . ?
 C75 C70 C71 120.1(7) . . ?
 C70 C71 H71 120.6 . . ?
 C70 C71 C72 118.9(7) . . ?
 C72 C71 H71 120.6 . . ?
 C71 C72 C76 118.5(8) . . ?
 C73 C72 C71 120.7(8) . . ?
 C73 C72 C76 120.7(8) . . ?
 C72 C73 H73 119.7 . . ?
 C72 C73 C74 120.6(8) . . ?
 C74 C73 H73 119.7 . . ?
 C73 C74 H74 120.0 . . ?
 C73 C74 C75 120.0(8) . . ?
 C75 C74 H74 120.0 . . ?
 C70 C75 C74 119.7(8) . . ?
 C70 C75 H75 120.1 . . ?
 C74 C75 H75 120.1 . . ?
 F10 C76 C72 113.2(9) . . ?
 F11 C76 F10 106.1(9) . . ?
 F11 C76 F12 103.9(9) . . ?
 F11 C76 C72 114.1(9) . . ?
 F12 C76 F10 105.9(10) . . ?
 F12 C76 C72 113.0(8) . . ?
 C81 O9 C80 114.5(11) . . ?
 H79A C79 H79B 109.5 . . ?
 H79A C79 H79C 109.5 . . ?
 H79B C79 H79C 109.5 . . ?
 C80 C79 H79A 109.5 . . ?
 C80 C79 H79B 109.5 . . ?
 C80 C79 H79C 109.5 . . ?
 O9 C80 C79 114.0(12) . . ?
 O9 C80 H80A 108.7 . . ?
 O9 C80 H80B 108.7 . . ?
 C79 C80 H80A 108.7 . . ?
 C79 C80 H80B 108.7 . . ?
 H80A C80 H80B 107.6 . . ?
 O9 C81 H81A 110.1 . . ?
 O9 C81 H81B 110.1 . . ?
 O9 C81 C82 108.1(11) . . ?
 H81A C81 H81B 108.4 . . ?
 C82 C81 H81A 110.1 . . ?
 C82 C81 H81B 110.1 . . ?
 C81 C82 H82A 109.5 . . ?
 C81 C82 H82B 109.5 . . ?
 C81 C82 H82C 109.5 . . ?
 H82A C82 H82B 109.5 . . ?
 H82A C82 H82C 109.5 . . ?
 H82B C82 H82C 109.5 . . ?
 C85 O10 C84 114.0(11) . . ?
 H83A C83 H83B 109.5 . . ?
 H83A C83 H83C 109.5 . . ?
 H83B C83 H83C 109.5 . . ?
 C84 C83 H83A 109.5 . . ?
 C84 C83 H83B 109.5 . . ?
 C84 C83 H83C 109.5 . . ?
 O10 C84 C83 107.1(11) . . ?
 O10 C84 H84A 110.3 . . ?
 O10 C84 H84B 110.3 . . ?
 C83 C84 H84A 110.3 . . ?
 C83 C84 H84B 110.3 . . ?
 H84A C84 H84B 108.6 . . ?
 O10 C85 H85A 108.1 . . ?
 O10 C85 H85B 108.1 . . ?
 O10 C85 C86 116.8(13) . . ?
 H85A C85 H85B 107.3 . . ?
 C86 C85 H85A 108.1 . . ?
 C86 C85 H85B 108.1 . . ?
 C85 C86 H86A 109.5 . . ?
 C85 C86 H86B 109.5 . . ?
 C85 C86 H86C 109.5 . . ?
 H86A C86 H86B 109.5 . . ?
 H86A C86 H86C 109.5 . . ?
 H86B C86 H86C 109.5 . . ?

loop_
  _geom_torsion_atom_site_label_1
  _geom_torsion_atom_site_label_2
  _geom_torsion_atom_site_label_3
  _geom_torsion_atom_site_label_4
  _geom_torsion
  _geom_torsion_site_symmetry_1
  _geom_torsion_site_symmetry_2
  _geom_torsion_site_symmetry_3
  _geom_torsion_site_symmetry_4
  _geom_torsion_publ_flag
 Co1 O1 C11 O2 1.5(10) . . . . ?
 Co1 O1 C11 C12 180.0(4) . . . . ?
 Co1 O3 C25 O4 -4.4(10) . . . . ?
 Co1 O3 C25 C26 177.9(4) . . . . ?
 Co1 N1 C1 C77 56.0(8) . . . . ?
 Co1 N1 C10 C9 -39.3(7) . . . . ?
 Co1 N2 C3 C77 -57.3(7) . . . . ?
 Co1 N2 C4 C5 41.8(6) . . . . ?
 Co1 N3 C5 C4 39.7(7) . . . . ?
 Co1 N3 C6 C7 -55.7(8) . . . . ?
 Co1 N4 C8 C7 56.0(8) . . . . ?
 Co1 N4 C9 C10 -42.4(6) . . . . ?
 O1 C11 C12 C13 161.4(6) . . . . ?
 O1 C11 C12 C17 -21.8(9) . . . . ?
 O2 C11 C12 C13 -20.1(10) . . . . ?
 O2 C11 C12 C17 156.6(7) . . . . ?
 O3 C25 C26 C27 -162.1(6) . . . . ?
 O3 C25 C26 C31 20.8(9) . . . . ?
 O4 C25 C26 C27 20.1(10) . . . . ?
 O4 C25 C26 C31 -157.0(7) . . . . ?
 N1 C1 C77 C3 -65.9(8) . . . . ?
 N2 C3 C77 C1 66.3(8) . . . . ?
 N2 C4 C5 N3 -54.2(7) . . . . ?
 N3 C6 C7 C8 66.9(9) . . . . ?
 N4 C9 C10 N1 54.3(7) . . . . ?
 N5 C13 C14 C15 -174.7(8) . . . . ?
 N5 C18 C19 C20 177.3(7) . . . . ?
 N5 C18 C23 C22 -178.2(8) . . . . ?
 N6 C27 C28 C29 176.6(7) . . . . ?
 N6 C32 C33 C34 -177.8(7) . . . . ?
 N6 C32 C37 C36 178.0(7) . . . . ?
 C1 N1 C10 C9 -171.7(6) . . . . ?
 C3 N2 C4 C5 172.5(6) . . . . ?
 C4 N2 C3 C77 178.7(6) . . . . ?
 C5 N3 C6 C7 177.3(6) . . . . ?
 C6 N3 C5 C4 173.0(6) . . . . ?
 C6 C7 C8 N4 -67.6(8) . . . . ?
 C8 N4 C9 C10 -172.7(6) . . . . ?
 C9 N4 C8 C7 -179.8(6) . . . . ?
 C10 N1 C1 C77 -177.8(6) . . . . ?
 C11 C12 C13 N5 -10.8(11) . . . . ?
 C11 C12 C13 C14 173.9(6) . . . . ?
 C11 C12 C17 C16 -173.9(7) . . . . ?
 C12 C13 C14 C15 0.5(11) . . . . ?
 C13 N5 C18 C19 151.8(8) . . . . ?
 C13 N5 C18 C23 -31.9(14) . . . . ?
 C13 C12 C17 C16 2.9(11) . . . . ?
 C13 C14 C15 C16 1.9(13) . . . . ?
 C14 C15 C16 C17 -1.9(12) . . . . ?
 C15 C16 C17 C12 -0.5(12) . . . . ?
 C17 C12 C13 N5 172.5(7) . . . . ?
 C17 C12 C13 C14 -2.8(11) . . . . ?
 C18 N5 C13 C12 174.3(8) . . . . ?
 C18 N5 C13 C14 -10.6(13) . . . . ?
 C18 C19 C20 C21 2.0(13) . . . . ?
 C18 C19 C20 C24 -177.5(9) . . . . ?
 C19 C18 C23 C22 -1.9(12) . . . . ?
 C19 C20 C21 C22 -3.3(14) . . . . ?
 C19 C20 C24 F1 99.1(11) . . . . ?
 C19 C20 C24 F2 -151.9(10) . . . . ?
 C19 C20 C24 F3 -17.5(16) . . . . ?
 C20 C21 C22 C23 2.1(15) . . . . ?
 C21 C20 C24 F1 -80.4(12) . . . . ?
 C21 C20 C24 F2 28.6(15) . . . . ?
 C21 C20 C24 F3 163.0(11) . . . . ?
 C21 C22 C23 C18 0.5(15) . . . . ?
 C23 C18 C19 C20 0.7(12) . . . . ?
 C24 C20 C21 C22 176.1(9) . . . . ?
 C25 C26 C27 N6 8.4(10) . . . . ?
 C25 C26 C27 C28 -175.8(6) . . . . ?
 C25 C26 C31 C30 174.1(6) . . . . ?
 C26 C27 C28 C29 1.0(10) . . . . ?
 C27 N6 C32 C33 -155.0(8) . . . . ?
 C27 N6 C32 C37 28.0(13) . . . . ?
 C27 C26 C31 C30 -3.1(10) . . . . ?
 C27 C28 C29 C30 -1.6(11) . . . . ?
 C28 C29 C30 C31 -0.2(11) . . . . ?
 C29 C30 C31 C26 2.6(11) . . . . ?
 C31 C26 C27 N6 -174.5(7) . . . . ?
 C31 C26 C27 C28 1.3(10) . . . . ?
 C32 N6 C27 C26 -171.3(7) . . . . ?
 C32 N6 C27 C28 13.2(13) . . . . ?
 C32 C33 C34 C35 -0.4(11) . . . . ?
 C32 C33 C34 C38 174.6(7) . . . . ?
 C33 C32 C37 C36 1.1(12) . . . . ?
 C33 C34 C35 C36 1.0(13) . . . . ?
 C33 C34 C38 F4 27.9(13) . . . . ?
 C33 C34 C38 F5 -93.6(10) . . . . ?
 C33 C34 C38 F6 150.8(8) . . . . ?
 C34 C35 C36 C37 -0.5(13) . . . . ?
 C35 C34 C38 F4 -157.2(9) . . . . ?
 C35 C34 C38 F5 81.3(12) . . . . ?
 C35 C34 C38 F6 -34.2(13) . . . . ?
 C35 C36 C37 C32 -0.5(13) . . . . ?
 C37 C32 C33 C34 -0.7(11) . . . . ?
 C38 C34 C35 C36 -173.9(8) . . . . ?
 Co2 O5 C49 O6 1.2(11) . . . . ?
 Co2 O5 C49 C50 -179.2(4) . . . . ?
 Co2 O7 C63 O8 0.4(11) . . . . ?
 Co2 O7 C63 C64 -178.5(4) . . . . ?
 Co2 N7 C39 C40 -56.3(7) . . . . ?
 Co2 N7 C48 C47 41.6(6) . . . . ?
 Co2 N8 C41 C40 55.6(7) . . . . ?
 Co2 N8 C42 C43 -41.8(6) . . . . ?
 Co2 N9 C43 C42 -41.6(6) . . . . ?
 Co2 N9 C44 C45 56.8(7) . . . . ?
 Co2 N10 C46 C45 -54.8(7) . . . . ?
 Co2 N10 C47 C48 41.4(7) . . . . ?
 O5 C49 C50 C51 -163.7(6) . . . . ?
 O5 C49 C50 C55 20.8(9) . . . . ?
 O6 C49 C50 C51 15.8(10) . . . . ?
 O6 C49 C50 C55 -159.7(7) . . . . ?
 O7 C63 C64 C65 160.3(6) . . . . ?
 O7 C63 C64 C69 -23.8(9) . . . . ?
 O8 C63 C64 C65 -18.8(10) . . . . ?
 O8 C63 C64 C69 157.1(7) . . . . ?
 N7 C39 C40 C41 69.8(8) . . . . ?
 N8 C42 C43 N9 55.2(7) . . . . ?
 N9 C44 C45 C46 -69.0(8) . . . . ?
 N10 C47 C48 N7 -54.7(7) . . . . ?
 N11 C51 C52 C53 -177.4(7) . . . . ?
 N11 C56 C57 C58 177.4(7) . . . . ?
 N11 C56 C61 C60 -178.5(8) . . . . ?
 N12 C65 C66 C67 177.7(7) . . . . ?
 N12 C70 C71 C72 -178.5(7) . . . . ?
 N12 C70 C75 C74 178.8(7) . . . . ?
 C39 N7 C48 C47 173.7(5) . . . . ?
 C39 C40 C41 N8 -69.3(8) . . . . ?
 C41 N8 C42 C43 -173.7(6) . . . . ?
 C42 N8 C41 C40 -178.4(6) . . . . ?
 C43 N9 C44 C45 -177.5(6) . . . . ?
 C44 N9 C43 C42 -173.5(6) . . . . ?
 C44 C45 C46 N10 67.9(8) . . . . ?
 C46 N10 C47 C48 173.8(6) . . . . ?
 C47 N10 C46 C45 178.8(6) . . . . ?
 C48 N7 C39 C40 177.4(6) . . . . ?
 C49 C50 C51 N11 1.8(10) . . . . ?
 C49 C50 C51 C52 -175.6(6) . . . . ?
 C49 C50 C55 C54 175.9(7) . . . . ?
 C50 C51 C52 C53 -0.1(11) . . . . ?
 C51 N11 C56 C57 154.4(7) . . . . ?
 C51 N11 C56 C61 -28.9(12) . . . . ?
 C51 C50 C55 C54 0.4(11) . . . . ?
 C51 C52 C53 C54 0.1(13) . . . . ?
 C52 C53 C54 C55 0.2(13) . . . . ?
 C53 C54 C55 C50 -0.4(12) . . . . ?
 C55 C50 C51 N11 177.3(6) . . . . ?
 C55 C50 C51 C52 -0.1(10) . . . . ?
 C56 N11 C51 C50 170.8(7) . . . . ?
 C56 N11 C51 C52 -11.9(12) . . . . ?
 C56 C57 C58 C59 1.5(13) . . . . ?
 C56 C57 C58 C62 -177.8(8) . . . . ?
 C57 C56 C61 C60 -1.8(12) . . . . ?
 C57 C58 C59 C60 -2.1(13) . . . . ?
 C57 C58 C62 F7 83.4(11) . . . . ?
 C57 C58 C62 F8 -36.6(13) . . . . ?
 C57 C58 C62 F9 -159.1(8) . . . . ?
 C58 C59 C60 C61 0.7(14) . . . . ?
 C59 C58 C62 F7 -95.9(11) . . . . ?
 C59 C58 C62 F8 144.1(10) . . . . ?
 C59 C58 C62 F9 21.6(13) . . . . ?
 C59 C60 C61 C56 1.2(13) . . . . ?
 C61 C56 C57 C58 0.5(11) . . . . ?
 C62 C58 C59 C60 177.2(8) . . . . ?
 C63 C64 C65 N12 -1.2(10) . . . . ?
 C63 C64 C65 C66 176.2(6) . . . . ?
 C63 C64 C69 C68 -177.6(7) . . . . ?
 C64 C65 C66 C67 0.5(11) . . . . ?
 C65 N12 C70 C71 -150.0(7) . . . . ?
 C65 N12 C70 C75 32.9(12) . . . . ?
 C65 C64 C69 C68 -1.6(11) . . . . ?
 C65 C66 C67 C68 -0.1(13) . . . . ?
 C66 C67 C68 C69 -1.1(13) . . . . ?
 C67 C68 C69 C64 2.0(12) . . . . ?
 C69 C64 C65 N12 -177.1(7) . . . . ?
 C69 C64 C65 C66 0.3(10) . . . . ?
 C70 N12 C65 C64 -174.1(7) . . . . ?
 C70 N12 C65 C66 8.7(12) . . . . ?
 C70 C71 C72 C73 0.2(12) . . . . ?
 C70 C71 C72 C76 176.7(8) . . . . ?
 C71 C70 C75 C74 1.8(12) . . . . ?
 C71 C72 C73 C74 0.4(14) . . . . ?
 C71 C72 C76 F10 37.4(13) . . . . ?
 C71 C72 C76 F11 158.8(8) . . . . ?
 C71 C72 C76 F12 -82.9(11) . . . . ?
 C72 C73 C74 C75 0.2(14) . . . . ?
 C73 C72 C76 F10 -146.1(10) . . . . ?
 C73 C72 C76 F11 -24.6(14) . . . . ?
 C73 C72 C76 F12 93.6(12) . . . . ?
 C73 C74 C75 C70 -1.3(13) . . . . ?
 C75 C70 C71 C72 -1.3(11) . . . . ?
 C76 C72 C73 C74 -176.1(9) . . . . ?
 C80 O9 C81 C82 170.1(13) . . . . ?
 C81 O9 C80 C79 76.0(19) . . . . ?
 C84 O10 C85 C86 -70(2) . . . . ?
 C85 O10 C84 C83 -163.7(15) . . . . ?

_shelx_res_file
;
TITL 22075jf_a.res in P2(1)
    22075jf.res
    created by SHELXL-2018/3 at 13:47:57 on 12-Sep-2022
REM Old TITL 22075jf in P2(1)/m
REM SHELXT solution in P2(1): R1 0.152, Rweak 0.016, Alpha 0.045
REM <I/s> 0.649 for 13 systematic absences, Orientation as input
REM Flack x = 0.418 ( 0.004 ) from 4444 Parsons' quotients
REM Formula found by SHELXT: C86 N17 O12 F10 P Co2
CELL 1.54178 11.7728 22.3687 16.5602 90 101.331 90
ZERR 2 0.0002 0.0004 0.0003 0 0.001 0
LATT -1
SYMM -X,0.5+Y,-Z
SFAC C H Cl Co F N O
UNIT 160 188 4 4 24 24 18
RIGU O9 > C86
SIMU 0.004 0.008 2 C81 C82 C83 C84
DFIX 1.34 0.01 O10 C84
DFIX 1.39 0.01 C85 O10
DFIX 1.58 0.01 C86 C85 C84 C83
DFIX 1.35 0.01 C81 O9
DFIX 1.58 0.01 C79 C80 C81 C82

L.S. 5 0 0
PLAN  4
SIZE 0.19 0.103 0.052
TEMP -123.15
CONF
HTAB
BOND
list 4
MORE -1
BOND $H
fmap 2 53
acta
TWIN -1 0 0 0 -1 0 0 0 -1 2
OMIT 0 -2 0
OMIT 0 2 0
OMIT 1 1 2
OMIT 1 -1 2
OMIT -4 2 4
OMIT -5 1 2
OMIT 2 0 4
OMIT -5 -1 2
OMIT -4 -2 4
OMIT 2 2 4
OMIT -3 -4 4
REM <olex2.extras>
REM <HklSrc "%.\\22075jf.hkl">
REM </olex2.extras>

WGHT    0.120500    1.097200
BASF   0.03231
FVAR       0.28251
CO1   4    0.999353    0.499141    0.626296    11.00000    0.02102    0.01613 =
         0.01351    0.00133    0.00356    0.00082
F1    5    0.385851    0.674699    0.245537    11.00000    0.06216    0.08835 =
         0.19249   -0.03532    0.04272   -0.03879
F2    5    0.420212    0.692649    0.130126    11.00000    0.08619    0.13108 =
         0.09077    0.00474   -0.04430   -0.01932
F3    5    0.488767    0.612678    0.197211    11.00000    0.07652    0.06328 =
         0.18396   -0.04860   -0.06156    0.01134
F4    5    1.515113    0.387516    1.055684    11.00000    0.05149    0.05323 =
         0.18522   -0.04323   -0.04378    0.00149
F5    5    1.613351    0.326529    1.000419    11.00000    0.05606    0.09464 =
         0.10523   -0.01329    0.02733   -0.03870
F6    5    1.587125    0.309323    1.117841    11.00000    0.06039    0.11785 =
         0.07286    0.02287   -0.03513   -0.02097
O1    7    1.037078    0.563812    0.559681    11.00000    0.02309    0.02164 =
         0.02307    0.00412    0.00291    0.00005
O2    7    0.868518    0.611056    0.529237    11.00000    0.03628    0.03947 =
         0.04624    0.02108    0.01980    0.01509
O3    7    0.959372    0.433922    0.691832    11.00000    0.02554    0.02230 =
         0.01700    0.00376    0.00395    0.00092
O4    7    1.130573    0.388746    0.728315    11.00000    0.03298    0.03656 =
         0.03728    0.01978    0.01419    0.01048
N1    6    1.126789    0.455988    0.590391    11.00000    0.02572    0.02360 =
         0.02615    0.00242    0.01043    0.00381
AFIX  13
H1    2    1.141088    0.419513    0.625851    11.00000   -1.20000
AFIX   0
N2    6    1.102496    0.534432    0.721867    11.00000    0.03490    0.02333 =
         0.02086    0.00259    0.00156   -0.00322
AFIX  13
H2    2    1.114683    0.503319    0.766091    11.00000   -1.20000
AFIX   0
N3    6    0.871998    0.541737    0.663463    11.00000    0.03466    0.02658 =
         0.02784    0.00651    0.01360    0.01048
AFIX  13
H3    2    0.858261    0.578683    0.628920    11.00000   -1.20000
AFIX   0
N4    6    0.897428    0.463932    0.530040    11.00000    0.03479    0.02554 =
         0.01530    0.00228   -0.00063   -0.00243
AFIX  13
H4    2    0.887314    0.494766    0.485476    11.00000   -1.20000
AFIX   0
N5    6    0.843907    0.676102    0.390034    11.00000    0.03359    0.03332 =
         0.03967    0.02154    0.00238   -0.00809
AFIX  43
H5    2    0.818796    0.643455    0.410460    11.00000   -1.20000
AFIX   0
N6    6    1.152239    0.324610    0.867899    11.00000    0.02407    0.03088 =
         0.03373    0.01662   -0.00310   -0.00444
AFIX  43
H6    2    1.176606    0.357365    0.847266    11.00000   -1.20000
AFIX   0
C1    1    1.239883    0.485584    0.597884    11.00000    0.02472    0.03660 =
         0.04638    0.01289    0.01663    0.01019
AFIX  23
H1A   2    1.231463    0.520575    0.560577    11.00000   -1.20000
H1B   2    1.295023    0.457505    0.579931    11.00000   -1.20000
AFIX   0
C3    1    1.217988    0.555245    0.713430    11.00000    0.04315    0.03382 =
         0.03100    0.00571   -0.00806   -0.01540
AFIX  23
H3A   2    1.259477    0.570710    0.767196    11.00000   -1.20000
H3B   2    1.209369    0.588599    0.673394    11.00000   -1.20000
AFIX   0
C4    1    1.038613    0.584197    0.751711    11.00000    0.06893    0.02878 =
         0.01956   -0.00623    0.00336    0.00587
AFIX  23
H4A   2    1.038865    0.619870    0.716361    11.00000   -1.20000
H4B   2    1.075203    0.594948    0.808903    11.00000   -1.20000
AFIX   0
C5    1    0.916687    0.562756    0.748146    11.00000    0.05908    0.03592 =
         0.02871   -0.00110    0.01892    0.01410
AFIX  23
H5A   2    0.915834    0.529763    0.787870    11.00000   -1.20000
H5B   2    0.867947    0.595741    0.762182    11.00000   -1.20000
AFIX   0
C6    1    0.758226    0.512843    0.655139    11.00000    0.02823    0.04561 =
         0.05210    0.01980    0.01902    0.00628
AFIX  23
H6A   2    0.703436    0.540914    0.673516    11.00000   -1.20000
H6B   2    0.765407    0.477243    0.691306    11.00000   -1.20000
AFIX   0
C7    1    0.709818    0.493860    0.566534    11.00000    0.02254    0.05164 =
         0.06097    0.02549    0.00363    0.00207
AFIX  23
H7A   2    0.628954    0.480062    0.562258    11.00000   -1.20000
H7B   2    0.708748    0.528869    0.529817    11.00000   -1.20000
AFIX   0
C8    1    0.779584    0.444833    0.538168    11.00000    0.03340    0.03836 =
         0.03255    0.01076   -0.00952   -0.01372
AFIX  23
H8A   2    0.786362    0.411304    0.577851    11.00000   -1.20000
H8B   2    0.737749    0.429890    0.484199    11.00000   -1.20000
AFIX   0
C9    1    0.960390    0.413188    0.501565    11.00000    0.06072    0.02912 =
         0.01887   -0.00586    0.00241   -0.00404
AFIX  23
H9A   2    0.924433    0.402066    0.444390    11.00000   -1.20000
H9B   2    0.958963    0.377937    0.537498    11.00000   -1.20000
AFIX   0
C10   1    1.081540    0.434052    0.505868    11.00000    0.05325    0.03574 =
         0.02012   -0.00505    0.01281    0.00827
AFIX  23
H10A  2    1.130113    0.400727    0.492621    11.00000   -1.20000
H10B  2    1.083136    0.466578    0.465565    11.00000   -1.20000
AFIX   0
C11   1    0.971396    0.605401    0.524220    11.00000    0.02985    0.02039 =
         0.01925   -0.00274    0.00610    0.00005
C12   1    1.027683    0.649642    0.476224    11.00000    0.03206    0.01786 =
         0.01611    0.00237    0.00026    0.00068
C13   1    0.959758    0.686673    0.415486    11.00000    0.02714    0.02323 =
         0.02220    0.00383    0.00379   -0.00196
C14   1    1.017956    0.731233    0.378690    11.00000    0.03595    0.02184 =
         0.02164    0.00736    0.00101   -0.00529
AFIX  43
H14   2    0.974817    0.756890    0.338231    11.00000   -1.20000
AFIX   0
C15   1    1.136858    0.738022    0.400751    11.00000    0.04705    0.02762 =
         0.02781    0.00551    0.00667   -0.00584
AFIX  43
H15   2    1.173398    0.769118    0.376224    11.00000   -1.20000
AFIX   0
C16   1    1.204151    0.700563    0.457811    11.00000    0.03449    0.03379 =
         0.02660   -0.00015    0.00178   -0.00490
AFIX  43
H16   2    1.286006    0.704623    0.471557    11.00000   -1.20000
AFIX   0
C17   1    1.145468    0.656032    0.494638    11.00000    0.03318    0.02624 =
         0.01782    0.00055    0.00088   -0.00409
AFIX  43
H17   2    1.189577    0.629630    0.533569    11.00000   -1.20000
AFIX   0
C18   1    0.759333    0.708064    0.337541    11.00000    0.02883    0.03100 =
         0.02412    0.01111    0.00578    0.00441
C19   1    0.664259    0.675817    0.293877    11.00000    0.03082    0.02967 =
         0.03275   -0.00143    0.00814   -0.00354
AFIX  43
H19   2    0.662189    0.633593    0.299574    11.00000   -1.20000
AFIX   0
C20   1    0.574417    0.704402    0.243159    11.00000    0.02594    0.05329 =
         0.03411    0.00858    0.00498    0.00413
C21   1    0.575316    0.765095    0.231158    11.00000    0.02075    0.05658 =
         0.06222    0.03200    0.00729    0.00600
AFIX  43
H21   2    0.514852    0.784364    0.193780    11.00000   -1.20000
AFIX   0
C22   1    0.667142    0.797208    0.275283    11.00000    0.02348    0.02940 =
         0.09611    0.02641    0.01445    0.00754
AFIX  43
H22   2    0.668121    0.839433    0.269307    11.00000   -1.20000
AFIX   0
C23   1    0.757259    0.769722    0.327669    11.00000    0.03830    0.03197 =
         0.05212    0.00667    0.00697   -0.01054
AFIX  43
H23   2    0.818748    0.793207    0.357413    11.00000   -1.20000
AFIX   0
C24   1    0.473907    0.669032    0.201084    11.00000    0.03288    0.05904 =
         0.07711    0.01843   -0.01587   -0.00840
C25   1    1.027615    0.393594    0.730939    11.00000    0.02388    0.02071 =
         0.01636    0.00274    0.00279    0.00610
C26   1    0.970677    0.349657    0.779276    11.00000    0.02561    0.01667 =
         0.02170   -0.00085    0.00576   -0.00041
C27   1    1.036948    0.313690    0.843134    11.00000    0.02764    0.01630 =
         0.01974    0.00131    0.00018    0.00039
C28   1    0.975832    0.271065    0.880859    11.00000    0.03318    0.02118 =
         0.01876    0.00232    0.00446    0.00151
AFIX  43
H28   2    1.017009    0.246908    0.924057    11.00000   -1.20000
AFIX   0
C29   1    0.858970    0.263756    0.856712    11.00000    0.03086    0.02427 =
         0.02467   -0.00014    0.00902   -0.00853
AFIX  43
H29   2    0.820954    0.233942    0.882498    11.00000   -1.20000
AFIX   0
C30   1    0.794117    0.299133    0.794959    11.00000    0.02486    0.02705 =
         0.02501   -0.00356   -0.00046   -0.00487
AFIX  43
H30   2    0.712852    0.293568    0.778538    11.00000   -1.20000
AFIX   0
C31   1    0.849809    0.341805    0.758738    11.00000    0.02528    0.02336 =
         0.02135   -0.00075    0.00457    0.00080
AFIX  43
H31   2    0.805622    0.367097    0.718285    11.00000   -1.20000
AFIX   0
C32   1    1.238436    0.292763    0.920405    11.00000    0.02059    0.03095 =
         0.02391    0.00465    0.00336   -0.00074
C33   1    1.334602    0.326388    0.959139    11.00000    0.02075    0.02979 =
         0.03245    0.00325    0.00981    0.00065
AFIX  43
H33   2    1.337636    0.368329    0.950791    11.00000   -1.20000
AFIX   0
C34   1    1.426882    0.296238    1.010919    11.00000    0.02443    0.04028 =
         0.02793   -0.00251    0.00365   -0.00562
C35   1    1.421145    0.234632    1.023068    11.00000    0.02717    0.03548 =
         0.04121    0.00775    0.00149    0.00575
AFIX  43
H35   2    1.482841    0.214770    1.058549    11.00000   -1.20000
AFIX   0
C36   1    1.327233    0.202820    0.984167    11.00000    0.03860    0.02567 =
         0.04444    0.01148    0.00406   -0.00257
AFIX  43
H36   2    1.324225    0.160863    0.992388    11.00000   -1.20000
AFIX   0
C37   1    1.235607    0.231552    0.932390    11.00000    0.02279    0.02904 =
         0.04254    0.00154    0.00190   -0.00100
AFIX  43
H37   2    1.170929    0.208985    0.905214    11.00000   -1.20000
AFIX   0
C38   1    1.532034    0.330132    1.045705    11.00000    0.04072    0.04851 =
         0.05090   -0.00994    0.00249   -0.00009
C77   1    1.289506    0.506193    0.684916    11.00000    0.03148    0.04208 =
         0.04545    0.01715    0.00441   -0.00481
AFIX  23
H77A  2    1.293509    0.471698    0.722826    11.00000   -1.20000
H77B  2    1.369414    0.520947    0.687461    11.00000   -1.20000
AFIX   0

CO2   4    0.999696    0.504220    1.125352    11.00000    0.02143    0.01456 =
         0.01338    0.00125    0.00063   -0.00189
F7    5    0.389707    0.669262    0.748213    11.00000    0.06049    0.13541 =
         0.09099    0.00126    0.01046   -0.06026
F8    5    0.483007    0.626918    0.667883    11.00000    0.06250    0.05382 =
         0.14129   -0.04088   -0.02682   -0.00600
F9    5    0.396734    0.708983    0.631467    11.00000    0.03677    0.06892 =
         0.07238    0.00375   -0.02056   -0.00509
F10   5    1.509571    0.376480    1.589957    11.00000    0.05998    0.06751 =
         0.14273   -0.04579   -0.04483    0.00744
F11   5    1.596198    0.292992    1.621162    11.00000    0.04506    0.10949 =
         0.06635    0.00547   -0.02550    0.00104
F12   5    1.613583    0.335306    1.511937    11.00000    0.04953    0.12483 =
         0.09303    0.01015    0.00629   -0.05108
O5    7    1.025653    0.569939    1.056277    11.00000    0.02548    0.02027 =
         0.01964    0.00360   -0.00080   -0.00444
O6    7    0.868967    0.574869    0.955885    11.00000    0.03971    0.04068 =
         0.03503    0.01742   -0.01081   -0.01807
O7    7    0.973319    0.437959    1.193424    11.00000    0.02746    0.02213 =
         0.01777    0.00398    0.00007   -0.00143
O8    7    1.128834    0.434342    1.295949    11.00000    0.04287    0.03067 =
         0.03175    0.01427   -0.01094   -0.01438
N7    6    0.925744    0.557562    1.193597    11.00000    0.03338    0.01746 =
         0.01784    0.00287    0.00566    0.00278
AFIX  13
H7    2    0.920290    0.534274    1.244240    11.00000   -1.20000
AFIX   0
N8    6    1.157774    0.520308    1.186508    11.00000    0.02423    0.02468 =
         0.01635    0.00053   -0.00309   -0.00568
AFIX  13
H8    2    1.168869    0.494296    1.236557    11.00000   -1.20000
AFIX   0
N9    6    1.073320    0.450115    1.057394    11.00000    0.03095    0.02033 =
         0.02391    0.00204    0.00720    0.00656
AFIX  13
H9    2    1.079773    0.473146    1.006736    11.00000   -1.20000
AFIX   0
N10   6    0.841002    0.487497    1.064413    11.00000    0.02757    0.02297 =
         0.01723    0.00194    0.00270   -0.00757
AFIX  13
H10   2    0.829112    0.513830    1.014663    11.00000   -1.20000
AFIX   0
N11   6    0.840000    0.675270    0.872428    11.00000    0.02714    0.02246 =
         0.02879    0.00593    0.00269   -0.00015
AFIX  43
H11   2    0.814249    0.641688    0.889904    11.00000   -1.20000
AFIX   0
N12   6    1.164192    0.330218    1.371394    11.00000    0.02283    0.02383 =
         0.02914    0.00422    0.00175   -0.00106
AFIX  43
H12   2    1.189623    0.363830    1.353772    11.00000   -1.20000
AFIX   0
C39   1    0.983832    0.614477    1.222830    11.00000    0.05154    0.01958 =
         0.02729   -0.00326    0.00656   -0.00280
AFIX  23
H39A  2    0.938288    0.635408    1.258501    11.00000   -1.20000
H39B  2    0.987036    0.640527    1.175000    11.00000   -1.20000
AFIX   0
C40   1    1.104800    0.603620    1.270330    11.00000    0.05846    0.02659 =
         0.02802   -0.01012   -0.00173   -0.00938
AFIX  23
H40A  2    1.101825    0.573350    1.313478    11.00000   -1.20000
H40B  2    1.135058    0.641157    1.298184    11.00000   -1.20000
AFIX   0
C41   1    1.187851    0.582316    1.216999    11.00000    0.03870    0.02614 =
         0.03044    0.00094   -0.00735   -0.01436
AFIX  23
H41A  2    1.184067    0.609661    1.169537    11.00000   -1.20000
H41B  2    1.268023    0.582981    1.249412    11.00000   -1.20000
AFIX   0
C42   1    1.239180    0.498141    1.136628    11.00000    0.01888    0.04835 =
         0.02962    0.01375    0.00225    0.00246
AFIX  23
H42A  2    1.317376    0.493226    1.171189    11.00000   -1.20000
H42B  2    1.244308    0.526634    1.091739    11.00000   -1.20000
AFIX   0
C43   1    1.193642    0.439274    1.101796    11.00000    0.03299    0.03498 =
         0.02969    0.00915    0.00678    0.01109
AFIX  23
H43A  2    1.241573    0.423770    1.063557    11.00000   -1.20000
H43B  2    1.194602    0.409736    1.146444    11.00000   -1.20000
AFIX   0
C44   1    1.015351    0.393559    1.028586    11.00000    0.05507    0.01956 =
         0.03399   -0.00465    0.00880    0.00307
AFIX  23
H44A  2    1.011619    0.367862    1.076668    11.00000   -1.20000
H44B  2    1.061522    0.372306    0.993634    11.00000   -1.20000
AFIX   0
C45   1    0.893364    0.403749    0.979602    11.00000    0.06151    0.02843 =
         0.02511   -0.00805   -0.00669   -0.00375
AFIX  23
H45A  2    0.863100    0.365776    0.953061    11.00000   -1.20000
H45B  2    0.896221    0.433289    0.935529    11.00000   -1.20000
AFIX   0
C46   1    0.810876    0.426289    1.033472    11.00000    0.03827    0.02188 =
         0.02569    0.00047   -0.00851   -0.01506
AFIX  23
H46A  2    0.730686    0.426085    1.001073    11.00000   -1.20000
H46B  2    0.813871    0.398882    1.080785    11.00000   -1.20000
AFIX   0
C47   1    0.758528    0.508786    1.114826    11.00000    0.02625    0.03394 =
         0.03400    0.00404    0.00854   -0.00017
AFIX  23
H47A  2    0.753719    0.479954    1.159386    11.00000   -1.20000
H47B  2    0.680292    0.513831    1.080373    11.00000   -1.20000
AFIX   0
C48   1    0.805248    0.568018    1.150357    11.00000    0.03169    0.03045 =
         0.03000   -0.00009    0.00977    0.00985
AFIX  23
H48A  2    0.803259    0.597806    1.105887    11.00000   -1.20000
H48B  2    0.758055    0.583231    1.189258    11.00000   -1.20000
AFIX   0
C49   1    0.967600    0.592820    0.991076    11.00000    0.03094    0.02105 =
         0.01598   -0.00003    0.00211   -0.00177
C50   1    1.023380    0.644500    0.956793    11.00000    0.03059    0.01833 =
         0.01191    0.00162    0.00431    0.00111
C51   1    0.957655    0.684027    0.897106    11.00000    0.02651    0.01991 =
         0.02310   -0.00137    0.00797    0.00078
C52   1    1.018097    0.729078    0.863588    11.00000    0.03443    0.02244 =
         0.02746    0.00694    0.00353   -0.00160
AFIX  43
H52   2    0.976592    0.755813    0.823882    11.00000   -1.20000
AFIX   0
C53   1    1.135773    0.734945    0.887346    11.00000    0.04360    0.02913 =
         0.03667    0.01455    0.01489   -0.00006
AFIX  43
H53   2    1.174347    0.765743    0.863797    11.00000   -1.20000
AFIX   0
C54   1    1.200079    0.696671    0.945345    11.00000    0.02581    0.03676 =
         0.03596    0.00801    0.00609   -0.00370
AFIX  43
H54   2    1.281637    0.701038    0.961660    11.00000   -1.20000
AFIX   0
C55   1    1.141582    0.652072    0.978508    11.00000    0.02842    0.02552 =
         0.02133    0.00516    0.00154   -0.00095
AFIX  43
H55   2    1.184763    0.625626    1.017839    11.00000   -1.20000
AFIX   0
C56   1    0.755513    0.710279    0.824870    11.00000    0.02930    0.02517 =
         0.02399    0.00014    0.00459    0.00393
C57   1    0.656061    0.681325    0.782376    11.00000    0.02801    0.02101 =
         0.03288    0.00131    0.00252   -0.00039
AFIX  43
H57   2    0.650781    0.639037    0.785454    11.00000   -1.20000
AFIX   0
C58   1    0.565700    0.713027    0.736175    11.00000    0.02413    0.03696 =
         0.03794   -0.00138    0.00593   -0.00423
C59   1    0.570368    0.774233    0.728222    11.00000    0.03077    0.03581 =
         0.03431    0.00753   -0.00191    0.00546
AFIX  43
H59   2    0.508982    0.795754    0.694849    11.00000   -1.20000
AFIX   0
C60   1    0.667902    0.803166    0.770710    11.00000    0.02890    0.02184 =
         0.06108    0.00715    0.00102    0.00795
AFIX  43
H60   2    0.672294    0.845424    0.766493    11.00000   -1.20000
AFIX   0
C61   1    0.758785    0.773214    0.818818    11.00000    0.03364    0.02325 =
         0.03732   -0.00576   -0.00043   -0.00455
AFIX  43
H61   2    0.823565    0.794811    0.847888    11.00000   -1.20000
AFIX   0
C62   1    0.461205    0.678928    0.695422    11.00000    0.02831    0.05001 =
         0.06485    0.00546   -0.00808   -0.01056
C63   1    1.033102    0.415437    1.259518    11.00000    0.02106    0.01791 =
         0.02193    0.00408    0.00121   -0.00064
C64   1    0.981173    0.361859    1.292156    11.00000    0.02554    0.02323 =
         0.01598   -0.00042    0.00353    0.00198
C65   1    1.047404    0.320798    1.347870    11.00000    0.02847    0.01895 =
         0.01559    0.00091    0.00422    0.00132
C66   1    0.988062    0.274123    1.378345    11.00000    0.02594    0.02695 =
         0.02821    0.00759    0.00589    0.00012
AFIX  43
H66   2    1.030401    0.246289    1.415983    11.00000   -1.20000
AFIX   0
C67   1    0.869810    0.267818    1.354855    11.00000    0.03257    0.03747 =
         0.03653    0.01148    0.01020   -0.01051
AFIX  43
H67   2    0.832231    0.235728    1.376550    11.00000   -1.20000
AFIX   0
C68   1    0.803649    0.307980    1.299368    11.00000    0.02439    0.03611 =
         0.03189    0.01153    0.00086   -0.00246
AFIX  43
H68   2    0.722286    0.302999    1.282606    11.00000   -1.20000
AFIX   0
C69   1    0.859564    0.354423    1.270158    11.00000    0.03210    0.03071 =
         0.02309    0.01038    0.00566   -0.00093
AFIX  43
H69   2    0.815431    0.382559    1.233991    11.00000   -1.20000
AFIX   0
C70   1    1.249174    0.294391    1.419272    11.00000    0.01925    0.02609 =
         0.02881    0.00301    0.00517   -0.00133
C71   1    1.344249    0.324846    1.465750    11.00000    0.02564    0.02925 =
         0.03671    0.00080    0.00901   -0.00028
AFIX  43
H71   2    1.347796    0.367263    1.464785    11.00000   -1.20000
AFIX   0
C72   1    1.434963    0.291212    1.514194    11.00000    0.02481    0.03683 =
         0.03573    0.00598    0.00315    0.00038
C73   1    1.430321    0.229728    1.515573    11.00000    0.02242    0.03815 =
         0.05369    0.01507   -0.00044    0.00136
AFIX  43
H73   2    1.491550    0.207866    1.548565    11.00000   -1.20000
AFIX   0
C74   1    1.337672    0.199638    1.469532    11.00000    0.02939    0.02634 =
         0.06872    0.01513    0.00579   -0.00036
AFIX  43
H74   2    1.335060    0.157210    1.470971    11.00000   -1.20000
AFIX   0
C75   1    1.245895    0.232131    1.419824    11.00000    0.01980    0.02755 =
         0.04568    0.00652   -0.00337    0.00109
AFIX  43
H75   2    1.182649    0.211469    1.387148    11.00000   -1.20000
AFIX   0
C76   1    1.536238    0.323011    1.558728    11.00000    0.03798    0.05487 =
         0.05488   -0.00788   -0.00342    0.00351

CL1   3    0.833525    0.521897    0.353136    11.00000    0.05633    0.04346 =
         0.02295    0.00974    0.00677   -0.00559
CL2   3    1.172846    0.480181    0.899980    11.00000    0.06372    0.04402 =
         0.02306    0.00729    0.00818   -0.00655
O9    7    0.413833    0.488851    0.330962    10.50000    0.03648    0.08061 =
         0.03346   -0.00184    0.00370    0.00941
C79   1    0.416757    0.568427    0.437041    10.50000    0.03433    0.04910 =
         0.04403   -0.00955   -0.00267    0.01877
AFIX 137
H79A  2    0.444601    0.589894    0.393133    10.50000   -1.50000
H79B  2    0.479311    0.565621    0.485608    10.50000   -1.50000
H79C  2    0.351115    0.590052    0.451436    10.50000   -1.50000
AFIX   0
C80   1    0.378567    0.506283    0.407648    10.50000    0.03351    0.05687 =
         0.03474   -0.00750    0.01639   -0.01448
AFIX  23
H80A  2    0.411089    0.477221    0.451164    10.50000   -1.20000
H80B  2    0.293087    0.504004    0.399468    10.50000   -1.20000
AFIX   0
C81   1    0.536043    0.472813    0.340364    10.50000    0.05396    0.05139 =
         0.03699    0.00019    0.00034    0.01716
AFIX  23
H81A  2    0.557677    0.443701    0.385814    10.50000   -1.20000
H81B  2    0.585099    0.508816    0.353521    10.50000   -1.20000
AFIX   0
C82   1    0.554076    0.445730    0.260462    10.50000    0.01558    0.04393 =
         0.05287   -0.01562   -0.00319   -0.00078
AFIX 137
H82A  2    0.552011    0.477334    0.219215    10.50000   -1.50000
H82B  2    0.492509    0.416665    0.240952    10.50000   -1.50000
H82C  2    0.629428    0.425587    0.269283    10.50000   -1.50000
AFIX   0

O10   7    1.587116    0.516840    0.917712    10.50000    0.03910    0.08665 =
         0.04967   -0.00128    0.00696    0.00256
C83   1    1.446226    0.563514    0.982394    10.50000    0.01432    0.04964 =
         0.06438   -0.02795    0.00606   -0.00287
AFIX 137
H83A  2    1.364898    0.575590    0.975747    10.50000   -1.50000
H83B  2    1.495239    0.599191    0.985713    10.50000   -1.50000
H83C  2    1.468359    0.540059    1.033027    10.50000   -1.50000
AFIX   0
C84   1    1.461728    0.526517    0.910362    10.50000    0.04738    0.04257 =
         0.04436   -0.00996    0.01054    0.01027
AFIX  23
H84A  2    1.421196    0.487762    0.910649    10.50000   -1.20000
H84B  2    1.429590    0.547548    0.858281    10.50000   -1.20000
AFIX   0
C85   1    1.619317    0.496706    0.843546    10.50000    0.03171    0.06177 =
         0.05572   -0.00091    0.02305    0.00005
AFIX  23
H85A  2    1.704540    0.500038    0.850484    10.50000   -1.20000
H85B  2    1.584792    0.524274    0.798623    10.50000   -1.20000
AFIX   0
C86   1    1.584801    0.433407    0.816220    10.50000    0.04286    0.05679 =
         0.02696   -0.00031   -0.00312    0.02143
AFIX 137
H86A  2    1.586365    0.429001    0.757571    10.50000   -1.50000
H86B  2    1.506442    0.425251    0.825208    10.50000   -1.50000
H86C  2    1.639305    0.405087    0.848234    10.50000   -1.50000
AFIX   0
HKLF 4


REM  22075jf_a.res in P2(1)
REM wR2 = 0.1778, GooF = S = 1.036, Restrained GooF = 1.055 for all data
REM R1 = 0.0569 for 11669 Fo > 4sig(Fo) and 0.0760 for all 14546 data
REM 1104 parameters refined using 62 restraints

END

WGHT      0.1206      1.0876

REM Instructions for potential hydrogen bonds
HTAB N1 O4
HTAB N2 O4
HTAB N2 Cl2
HTAB N3 O2
HTAB N4 Cl1
HTAB N5 O2
HTAB N5 Cl1
HTAB N6 O4
HTAB N6 Cl2
HTAB C5 N11
HTAB C7 O2
EQIV $1 x, y, z-1
HTAB C10 N12_$1
EQIV $2 x, y, z+1
HTAB N7 Cl1_$2
HTAB N8 O8
HTAB N9 Cl2
HTAB N10 O6
HTAB N11 O6
HTAB N12 O8
EQIV $3 x+1, y, z+1
HTAB C41 F1_$3
HTAB C43 Cl2
EQIV $4 x-1, y, z
HTAB C46 F5_$4
HTAB C81 Cl1
HTAB C84 Cl2

REM Highest difference peak  1.527,  deepest hole -0.443,  1-sigma level  0.091
Q1    1   0.5905  0.4772  0.3451  11.00000  0.05    1.53
Q2    1   1.4168  0.5242  0.9141  11.00000  0.05    1.44
Q3    1   0.3943  0.5325  0.4252  11.00000  0.05    1.05
Q4    1   1.5764  0.5096  0.8057  11.00000  0.05    1.04
;
_shelx_res_checksum                32633
_shelx_hkl_file
;
   2   0   0 4438.56  154.18
  -3   0   0  352.46   12.60
  -3   0   0  345.97   12.30
   3   0   0  315.87   18.00
   3   0   0  335.97   12.40
  -3   0   0  340.47   12.20
  -4   0   0  167.78    6.70
   4   0   0  156.18    6.90
   4   0   0  163.48    7.50
   4   0   0  155.18   16.10
  -4   0   0  161.98    6.40
  -4   0   0  170.38    7.30
  -5   0   0 4220.58  144.59
  -6   0   0  997.10   35.70
  -6   0   0  986.40   35.20
   6   0   0  981.40   35.70
   6   0   0  974.60   35.30
   6   0   0 1036.90   37.80
   7   0   0 1436.96   49.60
   7   0   0 1366.56   49.30
   7   0   0 1412.36   49.30
  -7   0   0 1371.16   49.70
  -8   0   0  497.25   19.50
   8   0   0  527.65   20.20
   8   0   0  508.15   19.80
   9   0   0  103.29    7.70
  -9   0   0  104.59   10.10
 -10   0   0   13.60    6.20
  10   0   0   13.70    5.10
  11   0   0   61.79    8.90
  12   0   0  128.49    8.80
 -12   0   0  118.99    9.90
 -13   0   0   11.00    5.80
  13   0   0   14.20    5.40
   0   1   0   -0.20    0.10
   1  -1   0  316.77   13.50
  -1  -1   0  319.97   11.50
  -1  -1   0  328.47   11.40
   1  -1   0  321.97   11.50
  -1   1   0  343.37   11.50
  -1   1   0  346.97   11.60
  -1   1   0  333.97   11.50
  -2  -1   0    6.80    1.80
  -2  -1   0    5.60    0.90
  -2  -1   0    6.70    1.10
   2  -1   0    2.40    4.90
  -2   1   0    3.50    1.00
   2   1   0    8.10    4.90
  -2   1   0    2.40    1.20
   2   1   0    4.40    1.40
   3  -1   0  985.00   39.80
  -3  -1   0 1021.20   34.90
  -3  -1   0 1032.40   34.80
  -3  -1   0  976.00   34.50
   3  -1   0  984.10   34.80
  -3   1   0 1002.90   35.00
  -3   1   0 1007.40   34.70
   4  -1   0  538.25   20.50
  -4  -1   0  563.54   20.00
  -4  -1   0  573.84   19.80
   4  -1   0  567.94   20.20
  -4  -1   0  576.04   20.30
   4   1   0  536.05   20.90
   4   1   0  521.95   26.90
  -4   1   0  580.04   19.90
  -4   1   0  578.44   20.10
   4   1   0  557.74   20.20
  -4   1   0  579.64   20.50
  -5  -1   0    0.20    1.70
   5  -1   0  -10.90   11.00
  -5  -1   0   -0.50    2.10
   5  -1   0    1.90    2.90
   5  -1   0    0.40    2.40
  -5  -1   0    2.30    3.00
  -5   1   0   -1.60    3.10
   5   1   0    1.00    2.50
   5   1   0    2.60    3.00
  -5   1   0   -1.70    2.10
  -5   1   0   -0.70    1.80
  -6  -1   0   58.09    4.60
   6  -1   0   54.59    5.70
   6  -1   0   48.60    5.10
  -6  -1   0   61.69    5.80
  -6   1   0   51.99    5.30
  -6   1   0   47.20    4.70
   6   1   0   51.79    4.90
  -6   1   0   47.60    5.20
   6   1   0   56.09    5.40
  -7  -1   0   10.40    4.70
   7  -1   0    9.70    3.50
   7  -1   0    9.60    3.30
   7  -1   0   11.30    3.80
   7   1   0   15.70    3.70
   7   1   0   12.90    3.60
  -7   1   0   11.70    5.00
   7   1   0   17.70    3.90
   8  -1   0   65.89    6.30
  -8  -1   0   63.29    8.30
   8  -1   0   79.79    6.80
   8   1   0   58.29    5.70
  -8   1   0   71.59   11.40
   8   1   0   61.19    6.60
  -8   1   0   57.59    4.70
   9  -1   0    2.40    3.80
  -9  -1   0   -3.60    6.00
  -9   1   0    1.40    3.60
  -9   1   0   -7.20    5.30
   9   1   0   -0.20    3.80
 -10  -1   0  110.59   11.20
  10  -1   0  136.89    9.50
  10   1   0  135.79    9.80
 -10   1   0  122.29   11.10
  11  -1   0  592.54   24.10
  11   1   0  529.35   24.90
 -12  -1   0   10.10    5.50
  12  -1   0    8.00    4.40
  12   1   0    8.60    4.50
 -12   1   0   22.00    5.90
 -13   1   0   12.50    6.00
  13   1   0    7.30    4.20
   0  -2   0  410.76   15.10
   0   2   0  377.46   13.50
   1  -2   0 4907.61  169.38
  -2  -2   0  350.06   12.40
   2  -2   0  359.16   12.60
  -2  -2   0  343.47   12.30
   2  -2   0  351.66   17.30
   2   2   0  356.66   12.50
   2   2   0  326.77   17.00
  -2   2   0  350.06   12.40
  -2   2   0  362.46   12.90
   3  -2   0   20.90    2.10
  -3  -2   0   20.50    1.80
   3  -2   0   21.80    7.80
  -3   2   0   14.50    1.70
   3   2   0   19.80    6.30
  -3   2   0   16.50    2.60
  -3   2   0   15.80    1.90
   3   2   0   17.80    2.00
   4  -2   0  302.17   20.50
   4  -2   0  311.67   12.20
   4  -2   0  315.07   12.70
  -4  -2   0  331.47   12.00
  -4  -2   0  329.37   12.40
   4   2   0  323.87   12.20
  -4   2   0  341.97   12.40
   4   2   0  316.57   13.10
  -4   2   0  339.87   12.80
   4   2   0  306.37   19.80
  -4   2   0  333.27   11.90
  -4   2   0  347.27   12.30
   5  -2   0   37.40    3.70
  -5  -2   0   43.60    4.80
  -5  -2   0   35.30    3.40
   5  -2   0   30.10    3.20
   5  -2   0   36.80   12.70
  -5   2   0   30.90    3.40
   5   2   0   36.00    3.90
   5   2   0   33.60    3.70
  -5   2   0   34.30    3.10
  -5   2   0   37.80    4.20
  -5   2   0   35.30    3.90
   6  -2   0  258.07   11.50
   6  -2   0  259.27   10.90
   6   2   0  269.47   11.30
   6   2   0  263.57   11.80
   6   2   0  265.37   11.10
  -6   2   0  276.37   10.70
  -6   2   0  242.78   12.30
  -6   2   0  277.67   11.90
  -6   2   0  271.47   10.90
   7  -2   0   91.19    6.70
   7  -2   0   95.49    7.20
   7   2   0   96.49    6.90
   7   2   0   95.89    7.20
  -7   2   0   94.99    7.90
  -7   2   0  103.99    7.20
   7   2   0   99.09    6.90
  -8  -2   0   84.59    7.30
   8  -2   0  102.69    7.20
  -8   2   0   98.09    9.10
  -8   2   0   96.69    6.90
   8   2   0   98.29    7.70
   8   2   0   88.79    7.30
  -9  -2   0   18.00    6.40
   9   2   0   13.00    4.20
  -9   2   0   15.50    6.40
   9   2   0   23.30    5.90
  -9   2   0   18.80    6.60
  -9   2   0   22.20    4.10
 -10  -2   0  224.58   13.60
  10  -2   0  217.58   11.90
  10   2   0  211.68   12.00
 -10   2   0  216.58   13.30
  10   2   0  217.48   10.90
 -11   2   0  220.28   17.00
  11   2   0  160.08   14.90
  12  -2   0   12.20    4.50
 -12  -2   0   18.10    5.90
  12   2   0   27.40    5.00
 -12   2   0    7.20    5.20
  13  -2   0   65.39    6.50
  13   2   0   80.19    8.50
 -13   2   0   63.49    6.10
   0  -3   0    3.10    3.40
   0   3   0    2.30    0.90
   1  -3   0  161.48    5.90
  -1  -3   0  151.08    8.90
  -1  -3   0  162.68    5.80
  -1  -3   0  161.78    5.70
   1  -3   0  160.08    9.90
  -1   3   0  163.38    6.00
  -1   3   0  160.78    5.90
   1   3   0  160.98    5.80
  -1   3   0  156.78    6.20
   2  -3   0 1974.70   71.69
   3  -3   0   15.40    7.60
  -3  -3   0   28.80    2.40
  -3  -3   0   27.80    2.00
   3  -3   0   29.10    2.90
   3   3   0   31.30    2.80
  -3   3   0   32.20    3.20
  -3   3   0   29.50    2.40
  -3   3   0   28.20    3.00
   3   3   0   24.30    7.90
  -4  -3   0   39.60    2.60
   4  -3   0   36.00    3.50
   4  -3   0   41.80    4.30
   4  -3   0   37.50    9.70
  -4  -3   0   39.10    2.90
  -4   3   0   40.10    3.60
  -4   3   0   48.40    4.60
  -4   3   0   43.30    3.80
   4   3   0   36.70    3.50
   4   3   0   40.30    4.30
   5  -3   0 1558.14   64.49
   5  -3   0 1595.04   55.89
   5  -3   0 1605.44   56.19
  -5  -3   0 1641.94   55.59
  -5   3   0 1618.64   55.89
  -5   3   0 1652.43   55.99
   5   3   0 1564.64   56.19
   5   3   0 1585.14   55.89
  -5   3   0 1629.14   56.39
  -5   3   0 1609.94   55.59
   6  -3   0   22.10    3.70
  -6   3   0   13.90    3.20
   6   3   0   13.50    3.20
  -6   3   0   21.10    4.70
   6   3   0   17.20    3.50
  -6   3   0   17.30    3.10
  -6   3   0   13.50    2.60
   6   3   0   22.30    3.80
  -6   3   0   18.40    3.10
   7  -3   0   54.29    7.30
   7  -3   0   59.29    5.80
   7   3   0   46.40    4.80
  -7   3   0   55.09    5.60
  -7   3   0   46.00    4.20
   7   3   0   50.59    4.70
   7   3   0   53.79    4.80
  -7   3   0   61.99    6.30
  -7   3   0   45.30    5.10
   8  -3   0   62.09    6.20
  -8  -3   0   57.39    6.70
  -8   3   0   49.80    6.70
   8   3   0   52.59    5.20
  -8   3   0   59.29    4.90
   8   3   0   67.39    7.10
  -9  -3   0    5.60    5.90
  -9   3   0    4.50    6.40
   9   3   0    5.50    4.20
   9   3   0    5.80    4.60
  -9   3   0    4.90    3.80
 -10  -3   0   29.30    7.20
  10  -3   0   26.10    5.40
  10   3   0   26.90    5.90
  10   3   0   27.80    4.60
 -10   3   0   29.70    7.00
 -11  -3   0   58.59    8.10
  11  -3   0   77.79    7.70
  11   3   0   84.79    9.80
 -12  -3   0    0.40    5.40
  12  -3   0   11.80    4.30
  12   3   0   12.50    4.60
 -12   3   0    1.60    4.80
  13  -3   0   26.10    3.80
 -13  -3   0   26.10    6.00
 -13   3   0   13.30    4.40
  13   3   0   30.70    5.20
   0  -4   0 3608.84  125.79
  -1  -4   0   92.79    3.50
  -1  -4   0   89.79    3.40
  -1  -4   0   87.39    7.90
   1  -4   0   93.99    9.60
   1  -4   0   91.59    3.60
  -1   4   0   79.59    3.70
   1   4   0   78.49    3.60
  -1   4   0   80.99    3.90
  -1   4   0   77.79    4.10
   2  -4   0 1150.58   44.80
   2  -4   0 1105.69   40.30
  -2  -4   0 1183.38   40.10
  -2  -4   0 1180.58   40.20
  -2   4   0 1209.78   40.50
  -2   4   0 1174.38   40.60
  -3  -4   0  233.88    8.40
   3  -4   0  226.48    9.00
   3  -4   0  228.68   16.60
  -3  -4   0  237.68    8.60
   3   4   0  186.48   16.90
  -3   4   0  233.38    8.80
  -3   4   0  233.58    9.10
   3   4   0  238.98    8.80
  -3   4   0  239.18    9.40
  -3   4   0  224.58    9.20
   3   4   0  239.78    9.30
   4  -4   0  160.48    7.30
   4  -4   0  157.58   15.90
   4  -4   0  149.49    6.70
  -4  -4   0  152.08    6.30
  -4  -4   0  161.68    6.30
  -4   4   0  150.68    7.50
   4   4   0  140.99    6.60
  -4   4   0  154.28    6.80
   4   4   0  151.48    7.20
  -4   4   0  154.48    7.00
  -4   4   0  142.59    6.30
   5  -4   0 1327.87   47.00
   5  -4   0 1343.27   56.29
  -5  -4   0 1302.87   47.20
   5  -4   0 1308.87   47.20
  -5   4   0 1352.86   46.70
  -5   4   0 1428.56   47.30
   5   4   0 1357.46   46.90
   5   4   0 1269.77   47.20
  -5   4   0 1357.26   47.50
   5   4   0 1358.96   47.40
  -5   4   0 1371.36   47.10
   6  -4   0  231.18   10.80
  -6   4   0  236.48   10.10
  -6   4   0  247.28   10.40
   6   4   0  233.08   10.20
  -6   4   0  240.78   10.30
   6   4   0  235.18   10.60
  -6   4   0  237.58    9.70
  -6   4   0  242.78   11.40
   6   4   0  233.68   10.80
   7  -4   0  687.83   24.90
  -7   4   0  661.83   24.80
   7   4   0  695.93   25.30
   7   4   0  668.13   25.20
   7   4   0  691.03   25.60
  -7   4   0  679.33   25.10
  -7   4   0  684.13   24.70
  -7   4   0  654.73   25.80
  -8  -4   0   48.10    6.20
  -8   4   0   50.59    4.70
  -8   4   0   52.39    6.70
   8   4   0   55.59    5.30
   8   4   0   55.29    5.70
   8   4   0   43.70    5.00
  -9   4   0  245.48   14.20
  -9   4   0  235.38   13.70
   9   4   0  211.88   13.30
   9   4   0  242.68   11.80
   9   4   0  256.67   12.30
 -10  -4   0   43.30    7.50
  10  -4   0   37.90    5.70
 -10   4   0   34.90    7.40
  10   4   0   31.70    4.80
 -10   4   0   24.00    7.40
 -10   4   0   40.60    5.00
  10   4   0   30.90    5.80
 -11  -4   0  101.59   10.50
  11  -4   0   88.59    8.40
 -11   4   0   70.79    7.50
  11   4   0   72.59    7.20
 -12  -4   0  249.38   13.40
  12  -4   0  259.87   12.00
 -12   4   0  253.27   13.10
  12   4   0  269.87   12.40
 -13  -4   0   74.69    7.60
  13  -4   0   81.49    6.10
 -13   4   0   77.49    7.50
  13   4   0   80.49    6.30
   0  -5   0   -0.70    1.00
   0  -5   0   -4.00    4.90
   0   5   0    0.60    1.20
   0   5   0    1.20    1.50
   1  -5   0  220.58    8.40
  -1  -5   0  232.78    8.30
   1  -5   0  211.98   13.70
  -1  -5   0  224.48    8.20
  -1  -5   0  218.58   13.10
  -1   5   0  247.78    8.70
   1   5   0  231.18    8.30
  -1   5   0  234.28    9.00
  -1   5   0  233.58    8.50
  -2  -5   0   10.90    1.20
  -2  -5   0   12.90    1.40
  -2  -5   0    5.70    5.60
   2  -5   0   10.60    1.80
   2  -5   0    7.20    6.40
  -2   5   0   15.40    2.70
   2   5   0   12.40    1.60
  -2   5   0    9.80    1.60
  -2   5   0   12.70    2.10
   3  -5   0   52.39   13.80
  -3  -5   0   38.00    2.60
  -3  -5   0   37.30    2.40
   3  -5   0   37.80    3.40
   3   5   0   38.50    3.10
  -3   5   0   40.90    3.50
  -3   5   0   40.60    2.90
  -3   5   0   36.70    3.60
  -3   5   0   37.90    4.30
   3   5   0   38.90    3.80
   4  -5   0  542.95   20.10
   4  -5   0  539.25   19.70
   4  -5   0  516.65   28.60
  -4  -5   0  559.84   19.40
  -4   5   0  557.24   19.90
   4   5   0  563.14   20.10
  -4   5   0  532.15   20.00
  -4   5   0  551.44   20.40
  -4   5   0  540.85   19.50
   4   5   0  543.75   20.00
   5  -5   0   89.19    5.50
   5  -5   0   97.99    8.50
   5  -5   0  100.69   14.30
  -5   5   0  100.89    5.80
  -5   5   0   96.29    5.80
  -5   5   0   93.99    7.00
   5   5   0   85.29    6.10
  -5   5   0   89.29    5.30
   5   5   0   92.79    6.20
   5   5   0   96.49    5.70
  -5   5   0   95.69    6.00
   6   5   0   57.99    5.40
  -6   5   0   65.39    5.50
   6   5   0   68.79    5.90
  -6   5   0   61.39    7.00
  -6   5   0   66.19    4.70
  -6   5   0   67.39    5.30
   6   5   0   59.19    6.10
  -7  -5   0  211.38   11.20
   7   5   0  213.68   10.70
   7   5   0  204.08   10.00
   7   5   0  215.88   10.80
  -7   5   0  214.38    9.60
  -7   5   0  207.08   10.00
  -7   5   0  201.68    9.80
  -8  -5   0    8.20    5.20
  -8   5   0   12.10    6.30
   8   5   0   13.70    5.00
   8   5   0   14.50    4.40
  -8   5   0   14.50    3.80
   8   5   0    5.90    4.00
  -9  -5   0    9.10    6.60
  -9   5   0   22.20    7.10
   9   5   0   13.90    4.80
   9   5   0    8.20    4.50
   9   5   0   13.10    5.50
  -9   5   0   20.80    4.40
 -10  -5   0   26.00    6.90
  10  -5   0   43.10    5.70
 -10   5   0   29.70    4.50
  10   5   0   33.60    4.90
  10   5   0   24.30    5.60
 -10   5   0   20.80    7.20
 -11  -5   0   -0.40    6.10
  11  -5   0    5.30    4.40
  11   5   0   12.40    5.20
 -11   5   0    2.80    5.60
 -12  -5   0   24.00    5.90
  12  -5   0   19.10    4.20
 -12   5   0   14.80    4.70
  12   5   0   20.60    4.60
  12   5   0   24.50    3.40
 -13  -5   0    0.60    4.30
  13   5   0    6.20    3.50
  13   5   0    2.30    3.40
 -13   5   0    6.00    4.60
  13   5   0    2.20    2.30
   0  -6   0 1929.21   70.39
   1  -6   0  687.23   29.00
   1  -6   0  657.33   23.80
  -1  -6   0  664.43   23.70
  -1  -6   0  675.83   28.50
  -1   6   0  689.23   24.10
  -1   6   0  714.23   23.90
  -1   6   0  691.73   24.30
   1   6   0  693.03   23.80
  -2  -6   0  164.58    6.30
  -2  -6   0  168.08    6.40
   2  -6   0  155.78    6.60
  -2  -6   0  146.69   12.20
   2   6   0  175.38    6.80
  -2   6   0  169.68    6.90
  -2   6   0  170.18    7.40
   2   6   0  174.18    6.50
  -2   6   0  170.28    6.60
  -3  -6   0  329.87   11.70
  -3  -6   0  293.27   18.20
   3  -6   0  302.77   20.50
   3  -6   0  310.67   12.20
  -3   6   0  328.47   12.80
  -3   6   0  320.87   11.90
   3   6   0  329.57   11.90
   3   6   0  328.57   12.20
  -3   6   0  330.27   12.30
  -3   6   0  325.67   12.30
   4  -6   0  113.89   14.10
   4  -6   0  101.69    5.30
  -4   6   0   91.79    4.90
   4   6   0   97.19    5.00
   4   6   0   92.49    5.60
  -4   6   0   90.79    5.70
  -4   6   0   88.09    6.50
  -4   6   0   85.49    5.90
  -5   6   0  563.74   21.00
  -5   6   0  570.94   21.80
   5   6   0  599.54   21.50
  -5   6   0  571.94   20.50
  -5   6   0  537.55   21.20
  -5   6   0  566.24   21.10
   5   6   0  570.14   20.80
   6  -6   0  746.13   41.50
  -6   6   0  736.43   27.30
   6   6   0  757.02   27.30
  -6   6   0  781.42   27.50
  -6   6   0  756.12   27.20
   6   6   0  768.42   27.70
  -6   6   0  750.02   28.20
  -6   6   0  708.23   26.80
   6   6   0  744.93   27.50
  -7  -6   0  173.68   10.80
   7   6   0  171.48   10.60
   7   6   0  168.58    9.20
  -7   6   0  170.18    8.70
   7   6   0  178.28    9.30
   7   6   0  181.78    9.70
  -7   6   0  177.18    9.10
  -7   6   0  173.68   10.50
  -8  -6   0   83.99    9.20
   8   6   0   91.19    8.50
   8   6   0   94.09    7.70
   8   6   0   98.79    7.70
   8   6   0  102.69    8.30
  -8   6   0   96.59    9.80
  -8   6   0  102.59    7.30
  -9  -6   0    8.70    6.00
  -9   6   0    8.40    4.20
   9   6   0    8.30    4.40
   9   6   0    7.10    4.90
   9   6   0    7.80    5.20
  10  -6   0   36.50    5.60
 -10  -6   0   -7.00   28.70
 -10  -6   0   14.60    6.40
 -10   6   0    9.30    6.90
 -10   6   0   22.60    4.30
  10   6   0   17.80    5.30
  10   6   0   19.70    4.50
  11  -6   0  119.09    8.80
 -11  -6   0  118.39   11.10
  11   6   0  113.69    9.10
 -11   6   0  118.99   11.40
 -12  -6   0  137.59   10.20
  12   6   0  136.09    8.70
  12   6   0  140.59    8.40
  12   6   0  144.29    7.30
 -13  -6   0  172.48    9.40
  13   6   0  194.88    8.90
 -13   6   0  180.98    9.80
  13   6   0  178.68    7.40
  13   6   0  190.48    8.30
   0  -7   0   -1.30    1.20
   0  -7   0    0.90    6.60
   0   7   0   -0.20    1.40
   0   7   0   -0.60    1.80
   1  -7   0  121.29    5.30
  -1  -7   0  127.19    5.10
  -1  -7   0  119.69   12.00
   1  -7   0  114.99   12.50
  -1   7   0  132.09    6.20
  -1   7   0  135.29    5.70
   1   7   0  133.29    5.30
   1   7   0  130.99    5.50
  -1   7   0  126.99    5.50
  -1   7   0  131.79    5.40
  -2  -7   0 1108.19   37.80
  -2  -7   0 1097.79   43.40
   2  -7   0 1088.69   44.50
   2  -7   0 1053.69   37.90
  -2   7   0 1119.09   37.90
  -2   7   0 1104.39   38.40
  -2   7   0 1100.79   38.20
   2   7   0 1069.19   38.40
  -3  -7   0   70.99    9.40
   3  -7   0   81.09   12.00
  -3   7   0   77.59    4.90
  -3   7   0   86.09    5.00
  -3   7   0   77.89    4.30
  -3   7   0   80.29    6.20
   3   7   0   80.49    4.70
   4  -7   0  277.87   22.00
  -4  -7   0  257.77   19.90
   4   7   0  283.87   11.20
   4   7   0  279.97   10.70
  -4   7   0  269.97   11.90
  -4   7   0  258.57   10.90
  -4   7   0  271.17   10.60
  -4   7   0  278.37   11.10
  -4   7   0  272.67   11.30
  -5  -7   0  457.85   33.80
   5  -7   0  422.46   28.50
  -5   7   0  423.76   17.00
   5   7   0  423.06   16.20
  -5   7   0  416.56   16.20
  -5   7   0  411.26   15.60
   5   7   0  428.96   16.40
  -5   7   0  410.16   17.10
  -5   7   0  412.06   16.10
   5   7   0  427.36   16.00
   6  -7   0   57.29   16.60
   6   7   0   30.80    3.90
  -6   7   0   24.70    3.90
   6   7   0   27.50    4.10
  -6   7   0   34.50    3.50
  -6   7   0   47.90    6.00
  -6   7   0   32.70    4.00
  -6   7   0   30.50    4.20
   6   7   0   30.50    4.10
  -7  -7   0  255.47   12.50
   7   7   0  242.48   12.00
  -7   7   0  249.78   11.60
   7   7   0  262.87   11.80
  -7   7   0  263.47   12.50
   7   7   0  247.08   12.00
  -7   7   0  260.37   11.30
   7   7   0  265.17   13.20
  -8  -7   0    6.80   21.70
  -8  -7   0   11.00    5.70
   8   7   0    7.70    5.00
  -8   7   0    5.90    3.90
  -8   7   0    7.00    6.30
   8   7   0    5.00    4.60
   8   7   0    9.30    4.40
  -8   7   0    6.40    4.90
   8   7   0    3.90    4.30
  -9  -7   0    2.30    6.20
  -9  -7   0    3.00   24.20
   9   7   0    1.80    4.70
  -9   7   0    1.20    7.00
  -9   7   0   -0.10    3.90
   9   7   0   -2.00    5.20
 -10  -7   0    0.00    6.40
 -10  -7   0   21.70   23.10
 -10   7   0    7.20    4.00
  10   7   0    1.70    4.30
 -10   7   0    2.00    6.90
  10   7   0    4.20    5.10
 -11  -7   0  102.79   10.90
  11   7   0  113.39    8.80
 -12  -7   0    0.30    5.10
 -12   7   0    3.30    4.90
  12   7   0    4.60    2.90
  12   7   0    6.70    4.10
  12   7   0    4.50    3.70
 -13  -7   0   13.20    4.20
  13   7   0   12.90    2.90
  13   7   0   15.60    2.60
  13   7   0   17.30    3.50
 -13   7   0   10.60    3.80
   0  -8   0  328.67   18.20
   0   8   0  262.97   10.90
   0   8   0  291.57   10.90
   1  -8   0  354.76   20.20
  -1  -8   0  351.06   19.80
   1   8   0  367.36   13.10
   1   8   0  342.07   13.00
  -1   8   0  360.56   13.60
   1   8   0  347.07   12.80
  -1   8   0  359.96   13.20
  -1   8   0  347.17   13.00
  -1   8   0  355.66   12.90
   2  -8   0  330.37   21.30
  -2  -8   0  336.17   19.90
   2   8   0  338.57   13.00
   2   8   0  355.76   13.00
  -2   8   0  351.76   12.90
  -2   8   0  365.56   13.30
  -3  -8   0    6.90    7.60
   3  -8   0    7.10    9.80
   3   8   0   19.30    2.70
  -3   8   0   15.90    2.50
   3   8   0   17.10    2.30
  -3   8   0   13.10    2.90
  -3   8   0   15.00    2.80
  -3   8   0   16.10    3.90
  -4  -8   0 1221.88   51.09
  -4   8   0 1224.78   43.60
  -4   8   0 1233.38   43.40
   4   8   0 1252.97   43.10
  -4   8   0 1231.58   43.50
  -4   8   0 1224.68   43.10
   4   8   0 1234.18   43.30
  -4   8   0 1242.28   44.10
  -5  -8   0   38.00   12.80
   5  -8   0   12.20   13.00
  -5   8   0   17.60    3.50
  -5   8   0   13.60    2.70
   5   8   0   18.00    3.20
  -5   8   0   17.60    3.70
  -5   8   0   17.70    5.10
  -5   8   0   19.40    3.40
   5   8   0   18.50    3.50
   5   8   0   15.60    3.20
  -6  -8   0  426.26   17.70
  -6  -8   0  443.76   31.00
   6  -8   0  435.36   33.60
   6   8   0  451.45   17.60
  -6   8   0  427.46   17.30
   6   8   0  451.65   17.30
  -6   8   0  441.26   17.40
  -6   8   0  428.06   17.00
  -6   8   0  457.15   17.20
   6   8   0  449.95   17.20
  -6   8   0  440.46   18.90
  -6   8   0  426.56   16.70
  -7  -8   0  695.13   26.30
  -7  -8   0  712.33   43.50
  -7   8   0  677.13   25.90
   7   8   0  671.43   27.70
   7   8   0  698.23   25.80
  -7   8   0  707.73   25.90
  -7   8   0  678.93   25.30
   7   8   0  686.53   26.00
   7   8   0  634.14   27.20
  -7   8   0  712.83   25.50
  -7   8   0  678.63   26.90
  -8  -8   0  720.83   27.30
  -8  -8   0  607.04   55.79
   8   8   0  676.23   26.60
  -8   8   0  735.23   26.10
   8   8   0  704.33   26.90
   8   8   0  672.93   26.80
  -8   8   0  695.23   26.10
   8   8   0  708.93   26.40
  -8   8   0  703.83   27.80
  -9  -8   0   44.40   22.90
  -9  -8   0   71.79    7.80
   9   8   0   66.19    6.70
   9   8   0   66.79    6.10
   9   8   0   62.69    6.80
  -9   8   0   78.19    5.80
  -9   8   0   67.79    8.50
 -10  -8   0   42.50   24.20
 -10  -8   0   89.79    8.50
  10   8   0  123.09    8.50
  10   8   0  113.59    9.50
 -10   8   0  109.29   12.40
 -10   8   0  114.29    7.90
 -11  -8   0   71.79    7.60
 -11  -8   0   23.00   31.70
  11   8   0   67.79    7.60
  11   8   0   71.89    6.30
 -12  -8   0  148.59   10.20
  12   8   0  169.68    9.20
  12   8   0  194.38   10.70
  12   8   0  169.08    8.10
 -13  -8   0   93.89    7.10
  13   8   0  109.99    6.00
  13   8   0  110.09    6.10
  13   8   0   98.19    5.20
 -13   8   0  117.09    8.80
   0  -9   0   -4.40    6.30
   0   9   0    2.00    1.80
  -1  -9   0   -1.80    7.10
   1  -9   0   19.00    8.20
   1   9   0    4.00    2.30
   1   9   0    1.60    1.90
  -1   9   0    3.50    1.90
  -1   9   0    4.70    3.10
  -1   9   0    4.50    2.50
   1   9   0    0.30    1.80
  -2  -9   0  141.19   15.70
   2  -9   0  158.78   17.30
   2   9   0  124.09    5.80
   2   9   0  128.09    6.00
  -2   9   0  124.59    5.90
  -2   9   0  123.49    6.40
  -2   9   0  136.29    7.20
  -2   9   0  122.29    6.10
   3  -9   0   85.49   13.80
  -3  -9   0   73.39   11.90
   3   9   0   83.49    4.70
   3   9   0   78.29    5.00
   3   9   0   75.29    5.20
  -3   9   0   82.59    5.40
  -3   9   0   72.19    6.50
  -3   9   0   78.99    4.90
  -3   9   0   75.79    5.40
  -3   9   0   79.29    4.90
   4  -9   0  363.96   26.50
  -4  -9   0  352.26   24.30
  -4   9   0  357.36   14.50
  -4   9   0  364.66   14.20
   4   9   0  367.76   14.10
  -4   9   0  352.86   13.90
  -4   9   0  370.76   15.40
  -4   9   0  361.46   14.40
   4   9   0  361.76   13.90
   4   9   0  378.16   14.30
   5  -9   0   29.60   15.10
  -5  -9   0   49.20   14.00
   5   9   0   46.30    4.40
  -5   9   0   49.90    5.40
   5   9   0   48.70    4.30
  -5   9   0   43.10    4.50
   5   9   0   42.70    4.00
  -5   9   0   43.10    6.10
  -5   9   0   45.60    4.50
  -5   9   0   49.00    4.90
  -6  -9   0  166.38   20.30
  -6  -9   0  163.38    9.50
   6  -9   0  140.89   22.50
   6   9   0  158.08    9.00
   6   9   0  173.58    9.30
  -6   9   0  163.38    8.10
  -6   9   0  161.68   10.40
  -6   9   0  155.88    8.90
  -6   9   0  154.18   10.30
  -6   9   0  154.88    8.80
   6   9   0  159.38   11.90
  -7  -9   0   52.09    5.90
  -7  -9   0   44.90   18.90
   7   9   0   51.49    5.50
   7   9   0   46.50    5.50
   7   9   0   48.60    5.20
   7   9   0   42.70    5.00
  -7   9   0   45.10    5.30
  -7   9   0   44.00    4.70
  -7   9   0   47.80    7.20
  -7   9   0   41.70    4.90
  -8  -9   0    8.40    7.50
  -8  -9   0   22.30   22.80
   8   9   0    2.60    4.20
   8   9   0    4.70    4.70
   8   9   0    2.70    4.90
  -8   9   0    1.30    6.40
  -8   9   0    2.90    4.30
  -8   9   0    1.30    4.00
  -9  -9   0  181.68   29.60
  -9  -9   0  181.08   12.70
   9   9   0  176.18   10.30
   9   9   0  186.88   11.30
  -9   9   0  155.48    9.50
  -9   9   0  166.48   12.70
   9   9   0  173.98   10.70
 -10  -9   0   50.69   23.20
 -10  -9   0   73.89   11.00
  10   9   0   86.79    7.60
 -10   9   0   76.29    8.80
 -11  -9   0    5.80    5.60
  11   9   0   14.00    4.40
  11   9   0   13.70    3.70
 -12  -9   0   -7.80    6.20
  12   9   0    0.20    4.00
  12   9   0    3.30    3.90
  12   9   0    5.10    3.20
  13   9   0    4.70    4.00
 -13   9   0    4.90    3.80
  13   9   0    7.00    3.10
   0 -10   0 1766.92   68.69
   0  10   0 1785.72   61.59
   0  10   0 1740.43   61.09
   0  10   0 1770.42   61.29
   1 -10   0   76.99   12.40
   1  10   0   77.09    4.40
  -1  10   0   77.89    4.70
  -1  10   0   78.59    4.80
   1  10   0   75.69    4.70
   1  10   0   79.29    5.00
  -1  10   0   80.69    5.10
  -1  10   0   72.89    5.80
  -2 -10   0   14.20   10.10
   2 -10   0   23.90   11.20
   2  10   0   22.30    2.80
   2  10   0   23.70    4.30
  -2  10   0   14.50    2.60
  -2  10   0   20.40    2.70
  -2  10   0   17.30    2.60
   2  10   0   19.80    2.60
  -2  10   0   21.90    3.40
  -2  10   0   22.50    4.20
   2  10   0   23.20    3.00
   3 -10   0  456.35   29.10
  -3 -10   0  472.95   33.10
   3  10   0  446.56   16.80
  -3  10   0  445.06   16.90
  -3  10   0  477.05   17.40
  -3  10   0  443.96   17.90
   3  10   0  473.05   17.90
   3  10   0  464.75   17.10
  -3  10   0  448.56   17.30
  -3  10   0  433.66   17.20
  -4 -10   0  556.74   31.70
   4 -10   0  593.14   34.00
   4  10   0  564.74   20.80
  -4  10   0  551.34   20.70
  -4  10   0  576.44   21.00
  -4  10   0  550.94   21.30
   4  10   0  577.24   21.10
   4  10   0  563.74   20.70
  -4  10   0  557.74   21.30
  -4  10   0  562.04   22.10
   5 -10   0  571.44   35.60
  -5 -10   0  573.74   33.60
  -5 -10   0  508.05   21.80
   5  10   0  528.15   19.90
  -5  10   0  526.65   20.50
  -5  10   0  525.65   21.50
   5  10   0  553.64   20.40
   5  10   0  541.15   20.10
  -5  10   0  519.95   20.60
  -5  10   0  531.95   20.20
  -5  10   0  516.45   19.90
  -5  10   0  525.15   19.80
  -6 -10   0  191.88   10.60
   6 -10   0  174.28   24.30
  -6 -10   0  189.78   22.50
  -6  10   0  177.28    9.50
   6  10   0  184.68    9.40
  -6  10   0  188.78   16.80
   6  10   0  183.38    9.90
  -6  10   0  173.38   10.40
   6  10   0  179.18    9.30
  -6  10   0  184.78    9.30
  -6  10   0  181.58    8.80
  -6  10   0  182.18    9.90
  -7 -10   0  124.09   22.50
  -7 -10   0   77.59    7.00
  -7  10   0   67.09    5.50
   7  10   0   75.99    7.30
  -7  10   0   85.59    7.80
   7  10   0   75.09    7.90
  -7  10   0   82.19    7.40
  -7  10   0   79.49    7.20
  -7  10   0   71.59    8.00
   7  10   0   73.79    7.70
   7  10   0   76.99    7.50
  -8 -10   0   30.70   21.30
  -8 -10   0   66.99    7.40
  -8  10   0   50.09   10.00
   8  10   0   59.99    5.80
   8  10   0   61.49    6.40
  -8  10   0   69.99    5.70
   8  10   0   63.59    6.30
   8  10   0   50.49    6.20
  -8  10   0   66.39    5.60
  -9 -10   0   68.59   32.30
  -9 -10   0   43.40    6.80
   9  10   0   67.89    6.70
   9  10   0   61.19    6.40
  -9  10   0   52.29    5.40
  -9  10   0   64.09    8.60
   9  10   0   58.39    5.90
 -10 -10   0   42.40   24.90
 -10 -10   0   75.59    7.80
  10  10   0   63.29    6.20
 -10  10   0   52.49    5.20
  10  10   0   53.69    5.10
  10  10   0   59.69    5.50
 -11 -10   0   32.80    6.10
  11  10   0   49.99    5.20
  11  10   0   49.80    4.30
  11  10   0   36.20    4.80
 -12 -10   0   76.79    7.10
  12  10   0   96.89    6.70
  12  10   0   87.79    6.20
   0 -11   0    5.80    9.30
   0  11   0    0.80    2.30
   0  11   0   -1.00    2.30
   0  11   0    1.00    2.90
   0  11   0    1.80    3.60
   0  11   0   -0.70    2.10
   1 -11   0  292.37   22.60
  -1 -11   0  293.37   22.10
  -1  11   0  278.37   11.10
   1  11   0  283.07   11.40
  -1  11   0  286.77   12.20
  -1  11   0  277.47   11.00
  -1  11   0  285.37   11.60
   1  11   0  277.77   11.00
  -2 -11   0    3.90    9.20
   2 -11   0    1.70   13.20
   2  11   0   10.50    3.00
  -2  11   0    9.40    2.60
  -2  11   0    9.70    2.70
  -2  11   0    6.10    2.70
  -2  11   0   11.00    4.10
  -2  11   0   10.40    3.40
   2  11   0    8.40    2.50
   2  11   0   10.10    2.60
  -3 -11   0    8.30   11.40
   3 -11   0   21.60   13.00
  -3  11   0   20.50    4.80
  -3  11   0   20.50    3.10
  -3  11   0   19.80    3.60
   3  11   0   17.50    3.00
  -3  11   0   17.60    3.80
  -3  11   0   16.90    3.00
   3  11   0   20.60    2.90
   3  11   0   17.90    2.90
  -4 -11   0    8.50   12.40
   4 -11   0   -5.00   14.20
   4  11   0    1.20    2.80
  -4  11   0   -1.70    4.60
  -4  11   0    3.50    3.00
   4  11   0    2.20    3.10
  -4  11   0   -3.10    3.30
   4  11   0   -1.90    2.80
  -4  11   0    0.90    3.60
   5 -11   0   82.89   18.80
  -5 -11   0   77.89    7.60
  -5 -11   0   56.99   15.90
  -5  11   0   63.89    7.30
  -5  11   0   66.19    5.70
  -5  11   0   72.79    5.60
  -5  11   0   67.29    6.10
   5  11   0   54.79    6.20
  -5  11   0   59.19    6.80
  -5  11   0   61.89    5.80
   6 -11   0   63.19   20.80
  -6 -11   0   74.99    7.80
  -6 -11   0   37.50   16.50
  -6  11   0   53.09    5.70
   6  11   0   64.89    6.50
  -6  11   0   68.19    7.00
  -6  11   0   60.89    7.30
   6  11   0   56.49    5.30
  -6  11   0   69.09    5.40
   6  11   0   65.39    7.00
  -6  11   0   63.59    6.10
  -7 -11   0   76.69   21.30
  -7 -11   0   86.69    7.50
  -7  11   0   86.29    8.10
   7  11   0   73.19    8.10
  -7  11   0   79.59    7.20
  -7  11   0   78.29    7.50
  -7  11   0   77.79    7.50
   7  11   0   76.09    7.90
  -7  11   0   72.99    8.60
   7  11   0   77.89    7.50
  -8 -11   0  222.78   30.70
  -8 -11   0  177.28   12.00
   8  11   0  188.88   11.50
   8  11   0  196.28   10.70
  -8  11   0  201.78   10.30
   8  11   0  191.18   10.70
  -8  11   0  170.18   13.20
  -9 -11   0  181.18   12.30
  -9 -11   0  129.29   25.80
  -9  11   0  173.88   13.10
  -9  11   0  170.68    9.70
   9  11   0  181.28   10.40
   9  11   0  181.78   11.30
   9  11   0  183.98    9.40
   9  11   0  187.38   10.50
 -10 -11   0  130.29   11.10
  10  11   0  150.88    9.00
  10  11   0  142.69    8.40
 -10  11   0  148.39    8.70
  10  11   0  146.59    9.20
 -11 -11   0   -3.80    5.10
  11  11   0    1.50    4.00
  11  11   0    0.70    3.20
  11  11   0    0.10    4.00
  12  11   0    4.50    3.20
  12  11   0    1.80    3.10
  12  11   0    2.80    2.40
   0 -12   0  449.06   28.00
   0  12   0  430.86   17.40
   0  12   0  448.96   16.40
   0  12   0  443.86   16.50
   0  12   0  439.86   16.90
   0  12   0  432.36   16.30
  -1 -12   0  826.32   41.20
   1 -12   0  877.71   42.70
   1  12   0  893.61   31.20
  -1  12   0  885.31   31.00
   1  12   0  854.51   31.00
  -1  12   0  875.61   32.10
   1  12   0  884.61   31.50
  -1  12   0  883.51   31.20
  -1  12   0  891.91   31.60
  -1  12   0  871.41   31.30
  -2 -12   0  112.99   14.80
   2 -12   0  142.59   17.30
  -2  12   0  128.99    8.50
  -2  12   0  125.99    6.90
   2  12   0  135.59    6.60
  -2  12   0  133.99    6.70
   2  12   0  135.29    6.90
  -2  12   0  128.79    7.50
   2  12   0  143.89    6.70
   2  12   0  138.69    7.30
  -3 -12   0  395.06   28.20
  -3  12   0  382.96   15.40
   3  12   0  365.06   15.10
  -3  12   0  387.36   15.30
   3  12   0  392.06   14.90
  -3  12   0  365.16   16.10
   3  12   0  374.46   14.60
  -3  12   0  374.86   14.70
  -3  12   0  380.56   14.70
   3  12   0  381.96   14.60
  -4 -12   0   68.29   15.80
   4 -12   0   69.49   17.60
  -4  12   0   34.80    4.00
  -4  12   0   30.60    3.80
   4  12   0   33.30    3.80
  -4  12   0   31.10    4.50
   4  12   0   33.70    3.90
   4  12   0   33.10    3.80
  -4  12   0   33.90    4.80
  -5 -12   0  398.86   32.20
  -5 -12   0  410.26   16.90
   5 -12   0  403.96   34.40
  -5  12   0  401.06   16.40
   5  12   0  408.16   15.70
  -5  12   0  433.06   19.00
  -5  12   0  397.86   16.90
   5  12   0  404.96   17.70
   5  12   0  404.76   16.10
  -5  12   0  410.76   16.10
  -5  12   0  379.76   16.70
   5  12   0  412.36   16.50
  -6 -12   0  473.45   18.90
  -6 -12   0  449.76   37.00
   6 -12   0  379.46   40.60
   6  12   0  441.86   18.20
  -6  12   0  461.05   18.40
   6  12   0  458.35   18.60
  -6  12   0  456.55   18.80
   6  12   0  458.75   17.60
  -6  12   0  450.95   20.20
  -6  12   0  467.65   18.80
  -6  12   0  462.35   18.10
   6  12   0  454.15   18.10
  -6  12   0  447.16   17.50
  -7 -12   0  294.07   14.60
  -7 -12   0  238.98   28.70
  -7  12   0  307.37   13.40
   7  12   0  301.27   14.30
  -7  12   0  310.47   16.10
  -7  12   0  287.37   15.40
   7  12   0  289.77   14.00
  -7  12   0  306.77   13.60
   7  12   0  300.97   13.70
   7  12   0  314.07   13.00
  -7  12   0  308.37   14.10
  -8 -12   0   86.89    7.90
  -8 -12   0   54.29   21.60
  -8  12   0   95.79    9.70
  -8  12   0  113.49    8.60
   8  12   0  102.19    8.50
   8  12   0  106.89    9.40
  -8  12   0  103.09    8.10
   8  12   0   94.79    7.30
  -9 -12   0   -2.80   26.80
  -9 -12   0   13.10    5.80
  -9  12   0   15.40   10.20
   9  12   0   11.80    7.30
   9  12   0   13.80    4.60
   9  12   0   10.60    4.10
  -9  12   0    7.90    4.30
   9  12   0   14.90    5.60
 -10 -12   0   12.20    5.60
 -10 -12   0   20.10   24.10
  10  12   0    6.50    4.40
  10  12   0    4.00    4.00
  10  12   0   -1.40    4.30
 -10  12   0   -1.50    3.90
  10  12   0    6.30    3.60
  11  12   0   53.59    4.20
  11  12   0   54.29    5.50
  11  12   0   46.10    5.00
  12  12   0    9.20    3.10
  12  12   0    9.10    3.80
  12  12   0    9.40    2.30
   0 -13   0   -2.70   12.00
   0  13   0    2.20    4.40
   0  13   0   -1.10    2.50
   0  13   0   -2.20    3.20
   0  13   0   -2.20    2.80
   0  13   0    3.00    2.80
  -1 -13   0    2.40   10.40
   1 -13   0   31.10   13.70
   1  13   0   11.30    3.00
  -1  13   0   11.70    3.80
   1  13   0   10.50    4.40
  -1  13   0    4.90    2.90
  -1  13   0    7.80    2.60
   1  13   0   10.60    3.60
   1  13   0   10.80    3.00
  -1  13   0   11.20    4.60
  -1  13   0    7.80    3.00
   1  13   0    9.20    2.70
  -2 -13   0   99.79   15.50
   2 -13   0  112.29   17.60
  -2  13   0  123.99    6.90
   2  13   0  117.09    6.40
  -2  13   0  124.09    6.60
  -2  13   0  127.49    8.60
  -2  13   0  118.69    7.70
   2  13   0  117.49    6.80
   2  13   0  120.99    7.20
  -3 -13   0   32.10   14.30
   3 -13   0   12.70    6.70
   3 -13   0   31.30   15.70
   3  13   0   19.70    3.50
   3  13   0   26.70    5.30
  -3  13   0   18.50    3.30
   3  13   0   15.60    3.30
  -3  13   0   20.60    3.50
  -3  13   0   19.50    3.50
  -3  13   0   20.40    4.00
  -3  13   0   29.20    4.70
   3  13   0   20.20    3.30
   4 -13   0    0.70   16.20
  -4 -13   0   -3.60   14.00
  -4 -13   0   10.50    9.70
   4  13   0    1.10    3.30
   4  13   0   -4.70    4.00
   4  13   0   -0.90    3.50
   4  13   0   -0.30    3.30
  -4  13   0    7.10    5.00
  -4  13   0    2.10    4.00
  -4  13   0   -5.80    3.20
  -4  13   0    0.10    4.30
   4  13   0    0.70    3.20
  -5 -13   0   -1.30   16.60
   5 -13   0   11.70   19.50
   5 -13   0   -7.80    5.70
  -5  13   0    1.90    4.30
  -5  13   0   -2.90    6.80
   5  13   0   -0.50    3.70
   5  13   0   -3.90    3.50
  -5  13   0    1.80    3.60
   5  13   0   -1.60    3.10
  -5  13   0   -3.90    6.00
  -5  13   0   -5.50    3.90
   5  13   0   -5.80    3.80
  -5  13   0    1.40    3.30
   6 -13   0  195.48   31.20
  -6 -13   0  239.18   28.30
  -6 -13   0  249.78   12.50
  -6  13   0  241.08   10.80
   6  13   0  236.38   12.00
  -6  13   0  227.28   11.80
   6  13   0  244.78   11.80
  -6  13   0  248.18   11.50
   6  13   0  234.88   10.80
   6  13   0  234.88   11.40
  -6  13   0  228.48   12.10
  -6  13   0  237.78   14.40
  -6  13   0  233.78   12.30
  -7 -13   0  304.97   15.20
  -7 -13   0  283.27   35.70
  -7  13   0  331.07   14.00
   7  13   0  314.67   14.90
   7  13   0  304.57   13.40
  -7  13   0  316.27   16.20
  -7  13   0  317.07   17.00
  -8 -13   0  185.08   30.70
  -8 -13   0  213.08   12.90
  -8  13   0  214.08   14.20
  -8  13   0  225.38   16.10
   8  13   0  218.48   10.90
  -8  13   0  234.78   11.30
   8  13   0  249.08   11.90
  -9 -13   0   24.50    5.90
  -9 -13   0  -15.40   20.60
  -9  13   0   27.30    4.50
  -9  13   0   31.40    8.70
   9  13   0   32.10    4.50
   9  13   0   35.70    5.00
   9  13   0   19.60    5.40
   9  13   0   32.80    5.80
  10  13   0   38.50    5.60
  10  13   0   49.60    4.80
 -10  13   0   38.80    4.60
  10  13   0   38.40    4.40
  11  13   0    0.90    6.20
  11  13   0    3.00    3.40
  12  13   0    6.60    2.80
  12  13   0    7.50    2.00
   0 -14   0  369.06   29.70
   0  14   0  372.06   14.50
   0  14   0  385.76   14.90
   0  14   0  379.46   16.00
   0  14   0  375.16   14.80
   0  14   0  363.96   15.20
   1 -14   0  296.67   29.30
   1 -14   0  264.27   16.40
  -1 -14   0  304.37   28.00
  -1 -14   0  268.47   16.70
  -1  14   0  309.27   14.00
   1  14   0  305.97   12.50
  -1  14   0  302.77   12.20
   1  14   0  312.17   12.10
   1  14   0  307.77   13.90
  -1  14   0  313.07   12.70
   1  14   0  312.57   13.00
  -1  14   0  297.77   12.40
  -1  14   0  299.67   13.00
   1  14   0  307.27   12.50
   2 -14   0   42.40   17.00
   2 -14   0   69.79    8.70
  -2 -14   0   66.69    9.10
  -2 -14   0   36.90   14.10
   2  14   0   64.79    5.70
   2  14   0   64.99    7.00
   2  14   0   57.39    5.30
  -2  14   0   63.49    4.40
   2  14   0   48.90    5.20
  -2  14   0   74.99    8.60
  -2  14   0   62.29    5.80
  -3 -14   0  407.56   23.70
   3 -14   0  429.06   20.80
   3 -14   0  462.05   35.60
  -3 -14   0  477.45   32.40
   3  14   0  448.86   20.10
   3  14   0  392.66   16.40
  -3  14   0  424.96   17.50
   3  14   0  421.66   16.40
  -3  14   0  422.86   16.60
  -3  14   0  419.86   17.30
   3  14   0  423.06   16.70
  -3  14   0  430.16   16.80
   3  14   0  436.66   16.60
  -3  14   0  388.46   16.90
  -4 -14   0  660.53   30.60
   4 -14   0  753.62   30.10
   4 -14   0  802.32   46.40
  -4 -14   0  732.33   42.30
   4  14   0  715.53   26.80
  -4  14   0  713.13   29.00
   4  14   0  729.03   27.60
  -4  14   0  769.12   31.30
   4  14   0  727.63   27.20
  -4  14   0  743.03   26.60
   4  14   0  746.23   27.00
  -4  14   0  730.73   27.80
  -4  14   0  736.93   26.80
   4  14   0  717.33   26.90
   4  14   0  714.03   26.40
   5 -14   0  550.24   43.00
   5 -14   0  557.64   23.90
  -5 -14   0  501.55   48.90
  -5  14   0  540.05   20.40
  -5  14   0  518.65   23.30
  -5  14   0  540.85   20.90
  -5  14   0  546.35   20.70
   5  14   0  533.95   21.00
   5  14   0  543.75   20.80
   5  14   0  544.35   21.20
  -5  14   0  525.05   21.60
   5  14   0  539.55   21.00
  -5  14   0  517.85   21.80
  -5  14   0  541.95   21.10
   5  14   0  557.34   20.30
   5  14   0  521.75   21.70
   6 -14   0  -24.20   22.30
  -6 -14   0    0.30   19.60
   6  14   0   17.30    4.90
  -6  14   0   25.80    7.40
   6  14   0   15.10    3.90
  -6  14   0   18.80    5.30
   6  14   0   16.30    4.50
   6  14   0   17.40    4.80
  -6  14   0   20.80    5.40
  -6  14   0   25.60    4.70
  -6  14   0   15.90    4.90
   6  14   0   14.70    5.50
  -7  14   0  200.18   10.50
  -7  14   0  204.78   11.00
   7  14   0  196.08   12.50
   7  14   0  205.88   11.50
   7  14   0  198.48   10.90
   7  14   0  206.68   11.80
  -7  14   0  216.28   10.80
  -7  14   0  188.38   14.10
   7  14   0  214.38   10.20
   7  14   0  196.28   11.50
  -8 -14   0   30.40   24.80
   8  14   0   52.79    8.90
   8  14   0   42.50    4.70
   8  14   0   36.80    5.80
   8  14   0   47.90    7.40
  -8  14   0   46.80    5.30
   8  14   0   53.99    5.70
  -8  14   0   68.89    9.70
   9  14   0   91.69    7.20
   9  14   0   93.99    8.90
   9  14   0   95.49    9.00
   9  14   0  102.19    7.90
  -9  14   0   96.39    7.30
  10  14   0   71.39    7.40
  10  14   0   72.89    6.30
 -10  14   0   72.89    6.30
  10  14   0   74.59    6.40
  11  14   0   21.80    4.70
   0 -15   0    0.90   15.50
   0 -15   0    0.80    7.20
   0  15   0   -4.60    3.20
   0  15   0    1.10    3.80
   0  15   0   -0.50    3.30
   0  15   0    1.10    3.00
   0  15   0    2.40    5.40
   0  15   0    1.70    2.80
  -1 -15   0    0.00    6.70
   1 -15   0   -2.10    6.70
  -1 -15   0    2.40   15.10
   1 -15   0    0.60   15.20
  -1  15   0    0.60    3.90
   1  15   0   -4.30    5.20
   1  15   0   -0.60    3.00
  -1  15   0   -1.00    3.00
  -1  15   0    1.80    3.30
   1  15   0   -4.80    4.80
  -1  15   0   -3.40    6.10
   1  15   0   -6.40    3.10
   1  15   0   -2.10    3.10
   1  15   0   -4.40    3.40
  -1  15   0   -4.50    4.30
  -1  15   0   -2.20    3.30
   2 -15   0  193.48   23.40
  -2 -15   0  164.48   14.60
   2 -15   0  184.88   14.10
  -2 -15   0  205.08   23.20
  -2  15   0  201.98    9.40
   2  15   0  188.28   10.60
   2  15   0  200.68    9.80
  -2  15   0  199.68   10.20
  -2  15   0  215.68   13.30
  -2  15   0  201.08   11.60
  -2  15   0  196.48    9.00
   2  15   0  195.28    9.10
   2  15   0  178.68    8.70
  -3 -15   0  144.09   23.00
   3 -15   0  177.08   23.60
  -3 -15   0  156.98   14.20
   3 -15   0  137.99   18.70
   3  15   0  150.88    7.90
  -3  15   0  154.68    8.30
  -3  15   0  150.48    9.90
   3  15   0  158.68    8.20
  -3  15   0  152.38    8.60
  -3  15   0  166.58   11.40
  -3  15   0  152.18    8.70
  -3  15   0  167.48    9.60
   3  15   0  157.98    8.70
   3  15   0  153.88    9.50
   4 -15   0  311.27   35.40
  -4 -15   0  279.77   32.60
   4 -15   0  292.87   16.80
  -4 -15   0  263.57   17.70
  -4  15   0  300.37   13.20
  -4  15   0  308.37   12.50
   4  15   0  287.17   12.10
  -4  15   0  306.07   12.80
  -4  15   0  277.77   13.90
  -4  15   0  277.27   14.10
  -4  15   0  302.47   13.40
   4  15   0  304.97   12.90
   4  15   0  303.67   13.10
  -4  15   0  285.57   15.60
   4  15   0  289.77   13.20
   4  15   0  280.07   13.70
   4  15   0  305.87   12.70
  -5 -15   0   17.20   20.10
   5 -15   0   69.49   10.00
   5 -15   0   52.69   23.30
   5 -15   0   69.99    8.00
  -5  15   0   65.49    6.90
   5  15   0   48.10    5.60
   5  15   0   61.49    6.60
  -5  15   0   62.79    5.70
  -5  15   0   69.59    6.40
   5  15   0   51.99    5.30
  -5  15   0   54.29    5.70
   5  15   0   63.69    5.80
  -5  15   0   50.09    6.30
   5  15   0   55.39    6.40
  -5  15   0   70.69    9.20
  -6 -15   0    1.00   18.10
   6 -15   0   -0.60    6.80
   6 -15   0    9.20   24.30
   6  15   0   11.60    4.90
  -6  15   0    6.20    5.20
   6  15   0    8.60    4.50
  -6  15   0   12.80    5.70
   6  15   0   -1.40    5.10
   6  15   0   10.00    3.80
  -6  15   0    6.10    5.80
   6  15   0    5.80    4.80
  -6  15   0   12.00    4.10
  -6  15   0   10.20    4.50
   6  15   0   -0.90    4.60
  -6  15   0    0.90    7.10
  -7 -15   0   26.60   19.90
   7  15   0   43.50    6.10
  -7  15   0   40.90    5.50
  -7  15   0   50.19    5.30
   7  15   0   43.80    4.70
   7  15   0   50.99    7.30
  -7  15   0   40.10    8.30
   7  15   0   39.30    8.90
   7  15   0   42.80    5.30
  -7  15   0   40.70    4.60
  -8 -15   0   36.00   22.20
   8  15   0   63.09    7.60
   8  15   0   87.89    9.10
   8  15   0   99.79    8.50
   8  15   0   88.79    8.00
  -8  15   0   92.99    8.30
  -8  15   0   89.39   10.60
  -9 -15   0   26.10   37.10
   9  15   0   12.00    4.40
  -9  15   0   11.70    3.90
   9  15   0    5.80    3.80
   9  15   0   -0.50    4.50
 -10  15   0   14.00    4.50
  10  15   0   18.20    4.10
  10  15   0   15.00    3.50
  10  15   0    8.00    4.20
  11  15   0   12.60    3.50
  11  15   0    9.80    2.60
   0 -16   0  489.65   37.00
   0 -16   0  441.16   22.80
   0  16   0  458.05   17.60
   0  16   0  463.55   19.90
   0  16   0  473.55   19.00
   0  16   0  480.95   18.00
   0  16   0  483.65   18.50
   0  16   0  460.25   19.00
   0  16   0  455.45   18.30
   1 -16   0   88.89   20.00
   1 -16   0   94.99   12.60
  -1 -16   0   96.89   12.80
  -1 -16   0  122.59   21.70
  -1  16   0  107.09    7.60
  -1  16   0  124.49   10.20
  -1  16   0  108.99    7.60
   1  16   0  108.89    6.80
   1  16   0  113.49    9.90
   1  16   0  111.09    7.60
  -1  16   0  113.99    7.10
  -1  16   0  105.09    6.80
   1  16   0  117.89    8.40
   1  16   0  117.89    7.70
  -1  16   0   97.59    8.50
   1  16   0  110.39    6.70
  -2 -16   0  247.68   17.10
   2 -16   0  274.37   37.90
  -2 -16   0  280.47   31.90
   2 -16   0  251.47   16.70
   2  16   0  275.77   11.40
  -2  16   0  261.67   14.10
  -2  16   0  257.07   12.10
   2  16   0  263.67   14.00
   2  16   0  258.27   12.20
   2  16   0  269.17   12.90
  -2  16   0  284.47   12.90
   2  16   0  274.47   11.60
   2  16   0  276.27   12.20
  -2  16   0  263.27   13.10
  -2  16   0  270.27   11.90
  -2  16   0  269.97   11.40
   3 -16   0  360.26   35.20
   3 -16   0  303.57   17.40
  -3 -16   0  284.67   18.30
  -3  16   0  275.27   14.10
  -3  16   0  298.27   12.30
   3  16   0  281.27   13.70
  -3  16   0  280.77   12.80
  -3  16   0  284.67   12.70
  -3  16   0  294.17   15.40
   3  16   0  278.67   12.40
  -3  16   0  297.77   12.50
  -3  16   0  281.87   13.70
   3  16   0  290.37   13.00
   3  16   0  293.67   12.20
   3  16   0  284.07   13.10
   4 -16   0  282.37   20.50
  -4 -16   0  268.17   33.80
   4 -16   0  244.88   28.10
  -4 -16   0  257.27   17.50
  -4  16   0  274.17   15.60
  -4  16   0  269.57   13.90
  -4  16   0  257.97   13.60
   4  16   0  279.77   12.40
   4  16   0  279.97   13.50
   4  16   0  270.07   12.10
  -4  16   0  271.47   13.20
   4  16   0  276.87   12.80
  -4  16   0  265.97   12.80
  -4  16   0  267.77   12.70
  -5 -16   0   56.09   19.90
   5 -16   0   74.59    7.80
   5 -16   0   68.59    8.90
   5 -16   0   89.69   24.80
  -5  16   0   66.09    9.30
   5  16   0   78.99    8.40
   5  16   0   63.09    6.20
   5  16   0   70.39    7.10
  -5  16   0   63.49    6.90
  -5  16   0   86.59    7.70
  -5  16   0   62.79    5.20
   5  16   0   70.69    6.60
  -5  16   0   67.69    8.40
  -6 -16   0   91.19   23.70
   6 -16   0  129.39   12.50
   6 -16   0   77.69   29.20
   6  16   0  140.99    9.60
   6  16   0  129.79    8.80
  -6  16   0  135.09   10.20
  -6  16   0  135.69   12.30
   6  16   0  135.09    9.90
  -6  16   0  139.79    8.30
  -6  16   0  124.39   10.40
   6  16   0  114.89   10.60
  -6  16   0  126.49    9.60
   6  16   0  120.39    9.10
  -6  16   0  140.29    9.10
   6  16   0  130.19    8.10
  -7 -16   0   15.40   20.70
  -7  16   0   12.30    4.70
   7  16   0    5.40    7.60
   7  16   0   18.50    4.80
  -7  16   0   14.60    4.00
   7  16   0    7.20    4.80
  -7  16   0    9.50    4.50
   7  16   0   18.70    4.10
  -8 -16   0   56.09   39.00
   8  16   0   17.00    4.90
   8  16   0   23.60    4.20
  -8  16   0   24.00    4.50
   8  16   0   32.20    5.70
   8  16   0   27.80    4.80
   9  16   0   51.79    4.60
  -9  16   0   51.49    4.60
   9  16   0   61.09    6.40
   9  16   0   34.60    5.10
 -10  16   0   54.29    4.30
  10  16   0   49.30    4.70
  10  16   0   49.50    4.20
  11  16   0   27.80    3.30
  11  16   0   37.70    4.30
  11  16   0   35.50    3.30
   0 -17   0    1.40    7.80
   0 -17   0    3.00   25.50
   0  17   0    2.90    6.20
   0  17   0   -0.20    3.40
   0  17   0   -4.40    4.40
   0  17   0   -4.10    3.10
   0  17   0   -3.80    3.90
   0  17   0    6.60    4.40
   0  17   0   -1.40    3.90
  -1 -17   0    5.70   21.00
  -1 -17   0   -4.90    7.80
   1 -17   0   -3.50    7.80
   1  17   0   -1.60    3.80
  -1  17   0    1.60    3.60
   1  17   0    5.30    5.10
   1  17   0   -1.70    4.00
   1  17   0   -3.70    3.50
  -1  17   0   -0.10    4.70
  -1  17   0    6.90    6.40
   1  17   0    1.40    6.10
  -1  17   0    3.70    4.00
   1  17   0    0.00    3.20
  -1  17   0    3.10    3.30
  -2 -17   0   -2.00    8.00
   2 -17   0    3.40    8.30
   2 -17   0   10.80   19.60
  -2 -17   0    5.80   17.60
  -2  17   0    2.20    3.90
  -2  17   0   -1.80    5.10
   2  17   0    4.90    3.70
  -2  17   0    1.00    3.50
  -2  17   0    3.90    4.70
   2  17   0    4.50    3.40
  -2  17   0    0.70    3.90
  -2  17   0    6.90    6.60
   2  17   0    3.50    5.00
   2  17   0    6.00    4.20
   2  17   0   -0.60    6.20
   2  17   0    2.50    4.10
   3 -17   0    3.00   19.20
   3 -17   0    8.60    9.10
  -3 -17   0   -4.90   17.50
  -3  17   0    5.90    6.80
   3  17   0    3.10    3.70
  -3  17   0   -3.70    4.70
   3  17   0   -3.80    4.80
  -3  17   0    0.80    4.00
  -3  17   0    6.10    4.20
   3  17   0   -0.40    4.20
   3  17   0   -3.60    6.50
   3  17   0   -4.70    4.20
  -3  17   0   -0.40    5.20
  -3  17   0    4.90    5.10
   3  17   0   -0.20    5.60
  -3  17   0    1.30    4.10
   4 -17   0    2.80    7.50
  -4 -17   0    7.60    8.30
   4 -17   0   23.70   21.10
  -4 -17   0   -5.70   18.60
  -4  17   0    8.80    4.30
   4  17   0    1.00    4.40
  -4  17   0    2.10    4.10
  -4  17   0   -2.20    5.00
  -4  17   0    8.30    8.80
   4  17   0    0.50    6.10
   4  17   0    7.00    3.70
  -4  17   0   12.50    8.90
   4  17   0   -0.80    6.00
  -5 -17   0   61.69   23.30
   5 -17   0   37.50    8.00
  -5 -17   0   28.70   13.80
   5 -17   0   -3.00   24.50
   5 -17   0   35.80    6.90
  -5  17   0   30.00    5.40
   5  17   0   32.90    5.10
   5  17   0   30.60    4.30
   5  17   0   38.60    5.60
  -5  17   0   46.30    8.60
  -5  17   0   41.60    6.50
  -5  17   0   40.80    5.20
  -5  17   0   46.80    4.80
  -5  17   0   34.80    6.20
   5  17   0   39.40    6.80
   5  17   0   33.70    4.90
   6 -17   0  -14.20   28.00
  -6 -17   0  -27.00   22.30
   6 -17   0    0.50    5.70
   6 -17   0    9.40    7.10
   6  17   0    6.40    3.80
  -6  17   0    4.60    7.10
   6  17   0    0.70    4.50
  -6  17   0   11.30    4.60
   6  17   0    7.80    5.10
  -6  17   0    3.80    7.10
   6  17   0   -0.80    5.70
   6  17   0    3.10    4.30
  -6  17   0   -3.50    4.70
  -6  17   0    0.60    3.80
  -7 -17   0   19.60   22.30
  -7  17   0    0.70    3.60
   7  17   0   -3.80    4.50
   7  17   0    1.30    4.90
   7  17   0    1.20    3.80
  -7  17   0   -1.10    4.40
  -7  17   0   -3.00    4.10
   7  17   0  -14.60    7.00
  -7  17   0   10.80   10.30
   7  17   0    1.70    4.30
  -8 -17   0   48.90   31.70
   8  17   0    3.80    5.30
  -8  17   0    1.30    3.90
   8  17   0    1.60    3.70
   8  17   0   -1.60    4.40
   8  17   0    9.70    4.20
   9  17   0    3.70    3.40
   9  17   0    1.00    3.40
   9  17   0   -3.00    3.90
  -9  17   0   -0.70    3.40
  10  17   0    0.10    3.40
  10  17   0    9.10    2.80
   0 -18   0  384.56   21.50
   0 -18   0  382.26   37.40
   0  18   0  367.16   16.00
   0  18   0  371.56   18.00
   0  18   0  346.07   17.30
   0  18   0  389.76   15.40
   0  18   0  362.86   16.10
   0  18   0  370.86   16.90
   0  18   0  385.06   18.50
   1 -18   0  103.19   14.50
   1 -18   0   74.39   22.40
  -1 -18   0  123.19   24.70
  -1 -18   0   88.69   11.30
   1  18   0   88.69    9.80
   1  18   0   92.99    8.30
  -1  18   0   99.49    9.30
  -1  18   0   90.39    8.10
  -1  18   0   84.29    9.00
   1  18   0   90.49    9.20
   1  18   0   97.09    6.80
  -1  18   0   90.79    7.40
   1  18   0  100.99    7.30
   1  18   0  100.79   10.80
   1  18   0   90.19    8.20
  -1  18   0   93.19    7.00
   2 -18   0  217.98   27.90
   2 -18   0  299.17   18.80
  -2 -18   0  262.97   19.20
  -2 -18   0  294.67   34.70
   2  18   0  287.57   13.80
  -2  18   0  280.87   12.80
   2  18   0  293.67   12.30
   2  18   0  290.37   16.20
   2  18   0  281.67   13.50
  -2  18   0  320.87   21.70
  -2  18   0  285.67   15.80
   2  18   0  279.67   12.60
  -2  18   0  309.47   12.60
  -2  18   0  294.77   14.10
   2  18   0  284.67   15.60
  -2  18   0  279.97   13.30
   3 -18   0  109.49   23.10
   3 -18   0  149.79   14.80
  -3 -18   0  111.99   15.10
  -3 -18   0  104.09   22.00
   3  18   0  126.59   11.90
   3  18   0  132.19    9.40
   3  18   0  148.89    8.00
  -3  18   0  130.09   10.30
  -3  18   0  133.89    8.60
   3  18   0  136.49   10.40
  -3  18   0  113.59   11.00
   3  18   0  145.19    9.40
   3  18   0  141.89    9.60
  -3  18   0  139.69    8.60
  -3  18   0  146.29   12.90
  -3  18   0  149.19   10.40
   4 -18   0  207.68   15.10
   4 -18   0  168.18   26.00
  -4 -18   0  157.18   24.90
  -4 -18   0  167.98   16.30
   4  18   0  177.18   12.20
  -4  18   0  179.58   14.40
  -4  18   0  179.38   12.00
   4  18   0  183.68   11.10
  -4  18   0  191.68    9.80
   4  18   0  190.98   10.10
   4  18   0  174.08   10.90
   4  18   0  179.48   13.10
  -4  18   0  206.98   13.40
  -4  18   0  178.68   10.10
   4  18   0  194.48    9.50
  -4  18   0  193.08   11.00
   5 -18   0   48.10    8.40
   5 -18   0   33.90    7.10
  -5 -18   0   31.40    9.30
   5 -18   0   15.00   20.70
  -5 -18   0   10.50   22.00
  -5  18   0   54.79    6.80
   5  18   0   33.50    5.70
   5  18   0   46.90    5.30
   5  18   0   39.80    4.50
  -5  18   0   36.60    5.20
   5  18   0   40.90    6.30
   5  18   0   41.00    6.90
  -5  18   0   42.60    4.70
  -5  18   0   34.20    5.60
   5  18   0   42.00    8.30
  -5  18   0   41.80    8.30
  -5  18   0   60.59    9.60
   5  18   0   35.30    6.40
   6 -18   0   42.00   22.10
   6 -18   0   27.50    6.90
  -6 -18   0   -2.70   23.20
   6  18   0   15.00    5.10
  -6  18   0   18.10    8.20
  -6  18   0   13.30    4.90
  -6  18   0   26.50    7.10
   6  18   0   20.60    5.30
  -6  18   0   19.60    5.10
   6  18   0   19.60    4.80
   6  18   0    2.70    6.00
  -7 -18   0   89.99   26.10
  -7  18   0   79.29    6.50
  -7  18   0   75.49    5.90
   7  18   0   79.79    7.80
   7  18   0   85.09    7.70
   7  18   0   86.09    6.90
   7  18   0   78.69    8.80
   8  18   0  212.48    9.70
   8  18   0  195.48   10.20
  -8  18   0  194.28    9.80
   8  18   0  204.68   10.00
   9  18   0   70.59    7.70
   9  18   0   63.99    6.10
   9  18   0   78.19    6.20
  -9  18   0   70.19    7.30
  10  18   0   23.40    2.70
  10  18   0   23.00    3.70
  10  18   0   19.10    3.10
   0 -19   0    2.20    9.00
   0 -19   0  -27.90   19.20
   0  19   0   -2.00    5.50
   0  19   0    3.70    3.60
   0  19   0    6.80    7.30
   0  19   0    5.10    4.00
   0  19   0    1.70    4.50
   0  19   0    3.10    4.70
   0  19   0    0.10    4.60
  -1 -19   0  106.89   14.90
   1 -19   0   76.09   10.80
  -1 -19   0   56.89   20.90
   1 -19   0   81.49   22.40
  -1  19   0  105.09   12.50
  -1  19   0   82.09    8.00
   1  19   0   92.49    9.10
  -1  19   0   96.09    7.20
   1  19   0  113.89   12.50
   1  19   0   79.09    8.60
   1  19   0  104.19    8.90
  -1  19   0   90.29    7.70
  -1  19   0   99.69    9.20
  -1  19   0   94.99    8.60
   1  19   0   94.29    7.50
   1  19   0   90.49    9.80
   1  19   0  105.59    7.10
  -2 -19   0  138.69   23.70
   2 -19   0  141.19   15.50
   2 -19   0  160.28   28.40
  -2 -19   0  126.99   15.50
   2  19   0  157.48   13.80
   2  19   0  157.78    8.40
  -2  19   0  149.29    9.80
   2  19   0  126.99   11.10
  -2  19   0  147.29   10.50
   2  19   0  139.09    9.90
  -2  19   0  154.78   11.70
   2  19   0  151.78    9.90
  -2  19   0  146.99    9.20
   2  19   0  148.89    8.80
   2  19   0  145.19   10.90
  -2  19   0  151.78    8.50
  -2  19   0  149.59   13.10
  -3 -19   0   24.40   24.10
   3 -19   0    4.10    8.00
  -3 -19   0   10.30    8.80
   3 -19   0    6.40   21.90
   3  19   0    5.10    3.80
   3  19   0    3.50    5.50
   3  19   0   10.50    4.30
  -3  19   0   -0.10    5.30
  -3  19   0    9.30    4.20
  -3  19   0    8.70    7.80
   3  19   0    4.90    4.80
  -3  19   0    3.40    4.10
   3  19   0   12.10    4.80
   3  19   0    9.80    7.50
  -3  19   0   14.60    6.30
  -4 -19   0   43.80    9.60
  -4 -19   0   26.70   20.70
   4 -19   0   35.40   20.80
   4 -19   0   45.60    8.90
   4  19   0   39.20    5.70
  -4  19   0   35.00    5.00
   4  19   0   35.60    5.80
  -4  19   0   34.10    6.70
   4  19   0   41.60    4.60
  -4  19   0   39.00    5.70
   4  19   0   41.90    5.20
   4  19   0   44.30    8.30
  -4  19   0   33.40    4.50
  -4  19   0   46.80    8.50
  -4  19   0   47.70    7.00
   4  19   0   36.90    6.90
  -5 -19   0   33.70   11.50
   5 -19   0   36.00   10.10
   5 -19   0   68.19   25.80
  -5 -19   0    9.20   20.00
  -5  19   0   38.70    6.20
  -5  19   0   40.40    7.70
   5  19   0   27.80    6.60
  -5  19   0   35.20    5.70
  -5  19   0   25.20    5.30
   5  19   0   34.40    5.60
  -5  19   0   47.60    6.70
   5  19   0   29.30    4.90
   5  19   0   27.00    5.60
   6 -19   0    2.60    5.30
   6 -19   0    8.70    6.60
  -6 -19   0  -16.40   26.80
   6 -19   0   -4.60   33.20
   6  19   0   -0.20    4.10
   6  19   0    5.30    3.70
  -6  19   0    1.50    4.20
  -6  19   0    4.00    3.50
   6  19   0   -2.00    4.20
   6  19   0    3.20    4.80
  -6  19   0   -1.30    4.60
   7  19   0   22.50    5.60
   7  19   0   25.10    4.60
   7  19   0   31.50    4.10
  -7  19   0   23.30    4.20
  -7  19   0   23.80    3.60
   8  19   0    4.40    3.50
   8  19   0    1.70    3.20
  -8  19   0    1.80    3.60
   8  19   0   -1.70    4.30
   9  19   0   13.50    3.00
   9  19   0    9.10    3.10
  -9  19   0    9.70    3.00
   0 -20   0   16.10    9.10
   0 -20   0    1.80   25.10
   0  20   0    3.90    4.80
   0  20   0    0.40    4.20
   0  20   0   17.80    7.70
   0  20   0    7.80    4.70
   0  20   0    2.10    5.80
   0  20   0    5.40    3.70
  -1 -20   0  113.79   28.30
  -1 -20   0  116.09   14.60
   1 -20   0  163.28   44.60
   1 -20   0  113.79   15.10
  -1  20   0  140.59   13.60
  -1  20   0  120.79    7.80
   1  20   0  112.69    9.70
   1  20   0  111.79   13.40
   1  20   0   99.69    9.50
   1  20   0  104.29    8.10
   1  20   0  112.29    7.70
  -1  20   0  113.29    8.40
   1  20   0  111.79   11.30
  -1  20   0  114.29    9.30
  -1  20   0  102.39   10.00
   1  20   0  113.39    9.50
  -1  20   0  106.59   11.30
  -2 -20   0   58.49   10.50
   2 -20   0   59.89   10.20
  -2 -20   0   34.60   20.00
   2 -20   0   38.80   22.40
   2  20   0   56.09    5.50
   2  20   0   56.39    4.80
  -2  20   0   61.19    7.60
   2  20   0   60.79    6.20
  -2  20   0   56.59    5.40
  -2  20   0   52.89    5.60
  -2  20   0   68.39    9.60
   2  20   0   60.09    7.60
  -2  20   0   53.89    5.10
   2  20   0   51.99    6.50
   2  20   0   71.39    9.30
   2  20   0   48.20    8.90
  -3 -20   0  171.98   26.80
   3 -20   0  225.68   31.70
  -3 -20   0  236.48   17.60
   3  20   0  262.67   11.40
  -3  20   0  288.97   17.20
   3  20   0  253.37   14.00
   3  20   0  252.37   17.10
   3  20   0  251.67   12.00
  -3  20   0  285.77   15.60
   3  20   0  235.28   13.70
  -3  20   0  241.08   11.60
  -3  20   0  248.88   12.80
  -3  20   0  268.97   15.10
   3  20   0  224.28   14.00
  -3  20   0  258.97   11.90
   3  20   0  230.38   14.50
  -4 -20   0  104.39   25.10
   4 -20   0   82.49   10.80
  -4 -20   0  110.29   16.10
   4 -20   0   86.49   22.30
   4 -20   0  113.49   16.20
   4  20   0   83.09    7.60
   4  20   0  110.89    8.30
  -4  20   0   93.49    9.60
  -4  20   0   85.49    8.80
   4  20   0  119.79   14.10
   4  20   0  110.19    9.40
   4  20   0   94.69   10.40
  -5 -20   0   24.90    8.20
  -5 -20   0   33.50   24.20
   5 -20   0   27.30    6.60
   5 -20   0   35.40   25.00
  -5  20   0   19.30    4.50
   5  20   0   20.10    5.30
  -5  20   0   15.90    3.90
   5  20   0   10.80    3.80
   5  20   0   12.90    4.40
  -5  20   0    9.90    4.80
   6 -20   0   18.20    6.30
   6 -20   0   15.30    5.50
   6  20   0    5.30    4.10
  -6  20   0    3.70    3.90
  -6  20   0    3.30    3.40
  -6  20   0    5.90    4.60
   6  20   0    3.90    5.40
   6  20   0    5.70    3.50
   7  20   0   17.00    4.00
   7  20   0   23.70    6.30
   7  20   0   28.50    3.80
  -7  20   0   19.60    4.00
   8  20   0   49.10    4.20
  -8  20   0   46.70    5.00
   8  20   0   54.49    5.30
   8  20   0   43.50    5.80
   8  20   0   53.19    4.30
   9  20   0  106.49    7.10
   9  20   0  104.59    5.50
   9  20   0  104.69    7.20
   0 -21   0   19.00   21.30
   0 -21   0    6.30    9.20
   0  21   0   -3.30    4.20
   0  21   0   13.50   12.80
   0  21   0    6.30    5.40
   0  21   0    9.40    3.80
   0  21   0    9.60    8.90
  -1 -21   0   11.40    8.70
  -1 -21   0    7.30   22.30
   1 -21   0  -20.30   22.20
   1 -21   0    2.60    8.60
  -1  21   0   -0.90    4.20
   1  21   0   -4.40    3.60
  -1  21   0    1.10    3.80
   1  21   0    2.20    5.30
  -1  21   0    3.50    7.90
  -1  21   0   13.50    8.20
   1  21   0    2.80    4.20
  -2 -21   0   -1.70   20.70
   2 -21   0    4.40   10.40
   2 -21   0   22.70   21.80
   2  21   0   17.30    7.90
   2  21   0   -4.90    5.70
  -2  21   0   10.60    5.10
   2  21   0    6.20    5.60
  -2  21   0    0.00    4.90
   2  21   0    0.00    5.10
   2  21   0    2.60    4.10
  -2  21   0   17.70    6.30
  -2  21   0    5.80    5.50
  -3 -21   0    2.80   22.70
   3 -21   0  -37.90   23.80
   3 -21   0   11.00    7.40
  -3 -21   0    3.10    8.10
  -3  21   0    1.70    5.20
   3  21   0   -6.50    7.30
   3  21   0    0.40    4.90
   3  21   0    5.60    4.20
   3  21   0   -4.40    5.20
  -3  21   0   -4.50    4.60
  -3  21   0   37.10   11.50
   3  21   0    4.80    3.60
  -3  21   0   -4.50    3.90
  -3  21   0    6.90    4.30
  -4 -21   0    6.50    7.80
   4 -21   0    6.90    7.10
   4 -21   0    1.50   25.70
   4 -21   0    3.00    6.60
  -4  21   0    0.50    4.00
  -4  21   0   -0.80    4.70
  -4  21   0    5.70    6.30
   4  21   0    1.30    5.30
  -4  21   0    2.80    3.80
   4  21   0    8.20    4.10
   4  21   0    1.70    3.60
   4  21   0    1.00    5.00
   5 -21   0    2.30    5.70
  -5 -21   0    2.30    7.70
   5 -21   0    7.80    6.60
   5  21   0    4.60    3.50
  -5  21   0    5.80    4.20
   5  21   0   -3.80    5.00
   5  21   0    7.90    5.50
   5  21   0    4.90    4.00
  -5  21   0    3.30    3.50
   6 -21   0    3.90    5.40
   6 -21   0   10.30    6.10
   6  21   0    4.40    4.70
  -6  21   0    4.60    3.80
   6  21   0    5.50    3.30
  -6  21   0    7.60    3.30
   6  21   0    3.20    3.70
   6  21   0   -3.70    4.90
   7  21   0   12.60    3.90
   7  21   0    3.80    7.40
   7  21   0    7.40    3.60
  -7  21   0   13.60    3.60
   8  21   0   14.80    4.00
   8  21   0   22.60    3.00
  -8  21   0   17.20    3.00
   0 -22   0  -24.30   22.40
   0 -22   0   25.40    8.90
   0  22   0   19.70    5.70
   0  22   0   32.20    4.30
   0  22   0   15.20    4.50
   1 -22   0   84.99   23.70
  -1 -22   0   67.79   10.10
  -1 -22   0   57.09   23.90
   1 -22   0  103.19   13.90
   1  22   0   96.59    7.10
   1  22   0   84.19    8.70
   1  22   0   78.29    7.60
  -1  22   0   92.49    7.30
  -1  22   0   70.09    7.80
  -1  22   0   82.89    9.30
   2 -22   0  150.38   14.40
  -2 -22   0  160.18   14.70
  -2  22   0  138.09    8.80
   2  22   0  150.48    9.30
   2  22   0  155.28    8.50
  -2  22   0  153.58    8.90
  -2  22   0  140.09   10.80
   2  22   0  140.89   10.50
  -3 -22   0  275.77   31.90
   3 -22   0  266.67   32.30
   3 -22   0  256.67   15.00
  -3 -22   0  259.77   17.40
   3 -22   0  303.57   16.50
   3  22   0  279.67   11.80
   3  22   0  277.07   13.80
  -3  22   0  256.57   13.70
   3  22   0  230.88   13.70
  -3  22   0  269.17   11.80
  -3  22   0  247.48   15.60
  -3  22   0  278.17   12.30
   3  22   0  273.07   13.80
  -4 -22   0   97.49   13.30
   4 -22   0   98.49   10.90
   4 -22   0  123.39   11.60
   4  22   0  109.19   12.10
   4  22   0  111.59    6.90
   4  22   0  100.69    9.60
  -4  22   0   83.89    8.50
  -4  22   0   98.99    7.10
  -4  22   0  110.49    7.90
   5 -22   0   32.80    6.70
   5 -22   0   23.00    5.80
   5  22   0   28.30    3.80
  -5  22   0   17.60    4.10
  -5  22   0   20.70    4.50
   5  22   0   24.00    5.30
   5  22   0   31.60    5.20
   5  22   0   24.30    4.20
  -5  22   0   26.20    3.60
   6 -22   0   17.20    5.70
   6 -22   0   20.40    9.10
   6  22   0   10.60    5.80
  -6  22   0   12.20    3.70
   6  22   0    9.20    3.50
   6  22   0   15.70    4.10
  -7  22   0   21.30    3.30
   7  22   0   17.30    4.40
   7  22   0   25.30    3.10
   7  22   0   20.70    3.40
  -8  22   0   64.89    4.80
   8  22   0   57.49    5.90
   8  22   0   59.19    4.20
   0 -23   0  -24.80   26.20
   0 -23   0    9.70    7.90
   0  23   0   -0.50    4.00
   0  23   0    1.00    3.50
   0  23   0    6.10    5.00
   1 -23   0    9.70    7.70
  -1 -23   0    3.20    7.70
   1  23   0    3.20    3.60
  -1  23   0   -5.60    3.60
  -1  23   0    1.70    3.70
  -1  23   0   -7.40    5.60
   1  23   0   -1.80    4.80
   1  23   0    3.70    4.40
   1  23   0   -4.20    3.90
   2 -23   0   -6.10    6.30
  -2 -23   0   11.40    7.70
   2 -23   0   13.30    7.70
  -2  23   0    8.10    6.80
   2  23   0    2.20    3.40
   2  23   0   -3.00    8.50
  -2  23   0    1.40    3.80
   2  23   0    2.80    4.50
  -2  23   0   -5.40    3.60
   3 -23   0   -9.50    6.10
  -3 -23   0    6.00    7.40
   3 -23   0   14.00    6.90
  -3  23   0    0.80    3.40
  -3  23   0    1.80    3.70
   3  23   0    3.10    3.80
   3  23   0    1.80    3.30
  -3  23   0   -4.40    4.00
   3  23   0    1.50    4.50
   4 -23   0    4.40    6.10
   4 -23   0   -0.60    5.40
  -4 -23   0   -0.60   10.90
   4  23   0    4.20    3.30
  -4  23   0    1.30    3.70
  -4  23   0    0.80    3.80
   4  23   0   -2.70    3.60
  -4  23   0   -2.80    3.10
   4  23   0   -2.10    4.40
   5 -23   0    8.10    9.00
   5 -23   0   31.10   10.40
   5  23   0   16.80    5.60
   5  23   0   16.40    3.60
  -5  23   0   14.80    3.90
  -5  23   0   11.40    4.30
   5  23   0   20.50    4.90
   6 -23   0   10.80    5.00
   6 -23   0   15.80    4.10
   6  23   0    8.70    4.10
   6  23   0    9.60    3.20
  -6  23   0   18.30    3.30
  -6  23   0   14.60    2.50
   6  23   0   15.50    3.10
   7  23   0   -4.50    3.20
   7  23   0    0.90    2.40
  -7  23   0   -2.30    3.10
   0 -24   0   25.00    6.50
   0 -24   0   35.50    8.00
   0  24   0   32.20    4.20
   0  24   0   34.40    5.70
   0  24   0   40.60    4.30
   1 -24   0   37.20    7.00
  -1 -24   0   48.50    8.50
   1 -24   0   51.19    8.20
  -1  24   0   44.90    4.50
   1  24   0   45.80    6.70
   1  24   0   46.10    4.30
   1  24   0   46.40    5.90
  -1  24   0   38.10    4.40
   1  24   0   45.80    4.80
  -1  24   0   50.29    5.30
  -2 -24   0   10.80    7.10
   2 -24   0   16.20    7.00
   2 -24   0    1.70    6.10
   2  24   0    5.30    5.10
  -2  24   0    4.60    3.40
  -2  24   0    9.30    4.10
   2  24   0   12.30    3.40
   2  24   0    6.00    3.70
  -2  24   0    9.00    3.70
  -3 -24   0   34.70    9.90
  -3 -24   0   30.20    8.50
   3 -24   0   20.80    6.40
   3 -24   0   43.60    7.90
   3  24   0   29.90    3.70
  -3  24   0   26.10    4.20
   3  24   0   32.30    4.20
   3  24   0   30.30    4.90
  -3  24   0   32.80    4.10
   4 -24   0    6.50    8.30
  -4 -24   0   14.30    6.70
   4 -24   0   20.00    8.70
  -4  24   0   26.50    4.10
   4  24   0   24.20    7.00
   4  24   0   27.30    6.30
  -4  24   0   29.00    4.00
   4  24   0   34.10    3.60
   5 -24   0    3.90    5.20
   5 -24   0   10.40    4.40
  -5  24   0   15.00    3.30
   5  24   0   11.30    3.00
   5  24   0   15.10    3.20
  -5  24   0   12.30    2.60
   5  24   0    8.40    3.80
   6  24   0    2.50    3.50
  -6  24   0    1.20    2.50
   6  24   0    6.60    2.40
   0 -25   0    4.00    7.90
   0 -25   0   -6.50    6.90
   0  25   0   -9.80    5.00
   0  25   0   -2.40    4.00
   0  25   0   -4.70    4.70
  -1 -25   0    2.50    5.80
  -1 -25   0   13.00    6.80
   1 -25   0    4.30    6.90
   1 -25   0   17.80    9.20
  -1  25   0    8.40    3.70
   1  25   0   10.10    3.50
   1  25   0    0.90    3.60
  -1  25   0    3.40    5.00
  -1  25   0    1.80    3.20
  -2 -25   0   13.90    5.10
   2 -25   0   25.90    7.80
   2 -25   0    4.40    5.80
   2  25   0   15.30    3.40
   2  25   0   17.60    3.80
  -2  25   0    9.30    3.50
   2  25   0   16.80    4.40
  -2  25   0   14.20    3.50
  -3 -25   0    3.50    4.10
  -3 -25   0    5.60    5.30
   3 -25   0   10.20    5.80
   3 -25   0   -2.10    4.90
   3  25   0    7.20    3.10
   3  25   0    9.60    3.10
   3  25   0    4.40    3.50
  -3  25   0    1.40    2.70
  -3  25   0   -3.20    3.10
   4 -25   0   10.90    4.90
  -4 -25   0   -1.00    6.60
   4 -25   0    1.70    4.10
   4  25   0    6.40    2.70
  -4  25   0    5.40    2.50
  -4  25   0    2.80    2.80
   4  25   0    4.40    3.40
   4  25   0    5.00    2.90
   5 -25   0    1.40    3.30
   5 -25   0   -4.50    4.00
  -5  25   0    2.30    2.80
  -5  25   0   -2.30    1.80
   5  25   0   -3.80    4.30
   5  25   0    4.00    2.40
   0 -26   0   36.30    5.30
   0  26   0   22.00    3.20
   0  26   0   35.90    3.80
  -1 -26   0   89.59    9.80
  -1 -26   0   74.99    7.40
   1 -26   0   83.09    7.70
   1  26   0   66.59    5.10
  -1  26   0   74.59    5.40
   1  26   0   71.79    5.20
   1  26   0   74.39    6.90
  -1  26   0   64.39    5.20
  -2 -26   0   83.49    8.80
  -2 -26   0   78.49    6.40
   2 -26   0   72.99    7.40
   2  26   0   62.29    4.80
  -2  26   0   58.39    4.90
  -2  26   0   63.59    4.90
   2  26   0   61.79    5.10
   3 -26   0   52.49    6.20
   3 -26   0   68.49    8.00
  -3 -26   0   59.89    8.00
   3  26   0   59.79    4.40
   3  26   0   58.59    4.70
   3  26   0   61.59    4.90
  -3  26   0   50.69    4.70
  -3  26   0   48.90    4.20
 -14   0   1    6.30    4.30
  14   0  -1    0.60    3.10
  13   0  -1   -0.10    4.10
 -12   0   1   13.70    5.30
  12   0  -1    6.30    4.30
  11   0  -1   -2.60    4.90
 -11   0   1    7.30    6.70
 -10   0   1    3.80    5.80
  10   0  -1    5.10    5.00
   9   0  -1    4.80    4.40
  -9   0   1    3.10    3.80
   8   0  -1   63.29    6.70
  -8   0   1   57.49    4.70
  -8   0   1   54.09    6.40
  -7   0   1   59.29    5.40
  -7   0   1   56.29    5.10
   7   0  -1   71.49    6.20
  -7   0   1   55.69    6.50
   7   0  -1   67.69    5.80
   6   0  -1  103.69    6.20
  -6   0   1   79.49    5.40
  -6   0   1   88.19    5.50
   6   0  -1   88.99    5.70
   6   0  -1   93.39    6.40
  -6   0   1   87.19    6.50
  -6   0   1   88.79    4.90
  -6   0   1   91.09    5.50
  -5   0   1  117.09    5.30
  -5   0   1  116.79    5.80
   5   0  -1  120.99    6.60
   5   0  -1  114.99    6.00
  -5   0   1  118.29    5.90
  -4   0   1  131.59    5.70
   4   0  -1  126.99    5.90
  -4   0   1  135.59    5.80
  -4   0   1  130.59    6.20
   4   0  -1  128.59    8.60
   4   0  -1  130.29   12.80
  -4   0   1  134.79    5.40
  -3   0   1   33.40    2.70
  -3   0   1   37.30    3.20
  -3   0   1   35.60    2.30
   3   0  -1   44.70    7.30
  -2   0   1   35.80    2.20
   2   0  -1   29.90    4.30
   2   0  -1   42.00    2.30
  -2   0   1   37.10    2.50
  -1   0   1   12.10    0.80
  -1   0   1   13.40    1.00
   1   0  -1   14.40    2.40
  -1   0   1   13.10    0.90
   0   0   1    0.10    0.30
   0   0  -1   -0.10    0.30
  -1   0  -1   12.50    1.30
   1   0   1   12.60    0.90
   1   0   1   12.80    1.00
  -1   0  -1   12.80    0.90
   2   0   1  103.39    4.40
  -2   0  -1  100.89    4.20
  -2   0  -1  103.19    4.00
  -2   0  -1  107.59    4.80
   3   0   1  173.18   15.80
   3   0   1  199.68    7.70
  -3   0  -1  197.88    8.00
  -3   0  -1  196.58    7.20
  -3   0  -1  199.88    7.50
  -4   0  -1    7.40    1.80
   4   0   1    5.30    2.10
  -4   0  -1    4.40    2.80
  -4   0  -1    5.40    1.40
   4   0   1    6.80    2.40
  -5   0  -1  147.19    6.50
   5   0   1  140.39    7.50
  -5   0  -1  145.59    7.60
   5   0   1  141.29    6.90
   6   0   1   49.00    4.20
   6   0   1   49.10    4.60
   6   0   1   51.09    5.70
  -6   0  -1   50.49    5.20
   7   0   1   39.70    4.30
  -7   0  -1   47.80    5.90
   7   0   1   46.30    4.90
   7   0   1   56.19    5.90
  -8   0  -1   33.80    6.30
   8   0   1   38.30    4.70
  -8   0  -1   32.10    6.00
   8   0   1   33.70    5.10
  -9   0  -1   -4.40    5.70
   9   0   1    5.40    4.20
   9   0   1    3.40    4.50
  10   0   1   -1.10    4.10
 -10   0  -1   -5.00    5.70
 -11   0  -1   10.70    5.60
  11   0   1   14.60    6.00
 -12   0  -1   17.10    5.30
  12   0   1   16.60    4.70
  13   0   1    5.20    4.00
 -13   0  -1    2.60    4.40
  14  -1  -1    1.30    2.70
 -14  -1   1   11.70    4.50
  14   1  -1    1.80    3.10
 -14   1   1    9.20    3.80
 -13  -1   1   -1.10    8.50
  13  -1  -1   -2.40    3.80
  13   1  -1    4.10    4.40
 -13   1   1    4.20    6.10
  12  -1  -1   15.50    4.60
 -12  -1   1   11.70    5.80
  12   1  -1   13.70    4.70
 -12   1   1   14.60    5.30
  11  -1  -1   20.70    5.30
 -11  -1   1   14.50    6.70
 -11   1   1   21.50    7.40
  11   1  -1   12.40    5.00
 -10  -1   1   -1.60    6.20
  10  -1  -1    6.30    5.10
 -10   1   1    0.90    7.00
  10   1  -1    4.60    5.20
 -10   1   1    2.60    3.90
  -9  -1   1    4.60    3.70
   9  -1  -1   20.30    4.80
  -9  -1   1    8.00    6.30
   9   1  -1   12.00    4.00
  -9   1   1    8.70    6.20
  -9   1   1   13.30    4.00
   9   1  -1   15.30    5.10
  -8  -1   1   27.60    4.00
   8  -1  -1   34.10    4.10
  -8   1   1   31.00    5.90
  -8   1   1   29.40    4.00
  -7  -1   1   57.59    6.90
  -7  -1   1   67.69    5.60
   7  -1  -1   72.29    5.90
  -7   1   1   73.29    5.30
   7   1  -1   63.99    6.10
  -7   1   1   58.99    6.80
   7   1  -1   67.99    6.40
   7   1  -1   69.39    6.00
  -7   1   1   66.19    5.60
   6  -1  -1  147.59    7.70
   6  -1  -1  140.69    7.20
  -6  -1   1  137.99    6.70
   6  -1  -1  150.28    7.40
  -6  -1   1  142.09    7.70
  -6  -1   1  144.89    7.30
  -6  -1   1  144.99    6.90
  -6  -1   1  136.39    6.90
  -6   1   1  140.89    7.00
  -6   1   1  136.39    6.50
   6   1  -1  141.29    7.80
  -6   1   1  135.59    7.90
  -6   1   1  142.89    7.10
  -6   1   1  134.89    6.90
   6   1  -1  138.79    7.70
   6   1  -1  130.39    7.30
   5  -1  -1   82.19    5.50
  -5  -1   1   80.19    5.70
   5  -1  -1   94.99   13.10
  -5  -1   1   75.59    4.50
  -5  -1   1   78.79    4.60
  -5  -1   1   75.59    4.10
   5  -1  -1   76.49    5.10
  -5   1   1   74.39    4.70
   5   1  -1   90.89    5.70
  -5   1   1   83.29    4.30
  -5   1   1   80.79    4.90
   5   1  -1   76.39    5.00
   5   1  -1   54.29   11.40
  -4  -1   1   53.29    3.40
  -4  -1   1   54.89    3.00
   4  -1  -1   39.00    8.20
  -4  -1   1   53.29    3.90
  -4  -1   1   57.99    3.90
  -4   1   1   55.09    3.60
  -4   1   1   58.49    3.30
   4   1  -1   71.69    9.90
  -4   1   1   53.19    4.30
  -4   1   1   56.49    3.90
  -3  -1   1   33.20    2.60
   3  -1  -1   28.40    3.00
  -3  -1   1   34.70    3.00
  -3  -1   1   30.70    2.20
   3  -1  -1   37.20    6.70
  -3   1   1   33.80    2.50
   3   1  -1   32.80    2.80
   3   1  -1   39.50    7.20
  -3   1   1   33.00    2.70
  -3   1   1   37.80    3.50
   2  -1  -1   61.69    7.30
   2  -1  -1   51.69    2.80
  -2  -1   1   49.70    2.70
  -2  -1   1   49.70    2.50
   2   1  -1   56.89    2.70
  -2   1   1   47.60    3.20
  -2   1   1   53.99    2.60
   2   1  -1   40.40    5.30
   1  -1  -1   38.70    4.00
  -1  -1   1   35.10    1.50
  -1  -1   1   34.20    1.60
   1   1  -1   36.00    4.00
  -1   1   1   35.40    1.50
  -1   1   1   33.60    1.70
  -1   1   1   37.20    1.70
   0  -1   1   12.30    0.70
   0  -1   1   12.70    0.70
   0  -1   1   11.50    0.70
   0   1  -1   13.00    0.70
   0   1  -1   11.90    0.80
   0   1  -1   12.10    0.80
  -1  -1  -1   21.60    1.50
   1  -1   1   23.90    1.40
  -1  -1  -1   21.80    1.00
  -1   1  -1   27.10    1.60
   1   1   1   26.30    1.10
   1   1   1   24.30    1.30
   1   1   1   28.00    1.40
  -1   1  -1   26.00    1.30
  -1   1  -1   25.10    1.90
  -2  -1  -1  143.29    5.20
   2  -1   1  145.49    5.60
  -2  -1  -1  137.99    5.30
   2  -1   1  150.38   12.30
  -2  -1  -1  142.29    5.80
  -2   1  -1  138.39    6.00
   2   1   1  145.09    5.60
  -2   1  -1  141.79    5.60
  -2   1  -1  141.79    5.40
  -3  -1  -1  212.88    7.70
  -3  -1  -1  219.38    8.40
  -3  -1  -1  207.38    7.90
   3  -1   1  211.88    8.20
  -3   1  -1  210.98    8.10
  -3   1  -1  212.18    8.60
  -3   1  -1  213.88    7.90
   3   1   1  215.68    8.20
   3   1   1  218.68   16.30
  -4  -1  -1    3.50    1.60
   4  -1   1    9.40   10.40
   4  -1   1    1.80    2.10
  -4  -1  -1    8.80    2.70
  -4  -1  -1    3.30    1.30
   4  -1   1    3.90    2.50
   4   1   1    6.20    2.20
  -4   1  -1    3.20    3.00
  -4   1  -1    6.20    1.90
  -4   1  -1    8.20    1.60
   4   1   1    5.90    2.60
  -5  -1  -1  125.39    5.80
   5  -1   1  121.59    6.90
  -5  -1  -1  127.69    6.90
   5   1   1  119.49    6.90
  -5   1  -1  122.99    6.00
  -5   1  -1  117.29    7.00
   5   1   1  121.49    6.20
   6  -1   1   91.09    6.30
   6  -1   1   77.29    5.80
   6  -1   1   82.19    6.40
  -6  -1  -1   87.79    6.60
   6   1   1   78.89    5.70
   6   1   1   80.09    6.40
   6   1   1   74.69    6.30
  -6   1  -1   78.59    6.90
   7  -1   1   68.29    6.80
   7  -1   1   70.89    6.20
  -7  -1  -1   69.49    7.30
   7  -1   1   70.09    6.00
   7   1   1   58.19    6.10
  -7   1  -1   60.09    6.10
   7   1   1   58.49    6.60
   7   1   1   68.59    6.20
  -8  -1  -1    6.10    5.20
   8  -1   1   17.90    4.20
   8  -1   1   14.70    4.40
   8   1   1   14.30    4.20
   8   1   1   13.20    4.30
  -8   1  -1    6.30    5.40
  -8   1  -1   15.20    5.90
   8   1   1   11.50    4.30
  -9  -1  -1   10.60    8.60
   9  -1   1    7.50    4.20
  -9   1  -1    2.80    5.70
   9   1   1    3.10    4.20
   9   1   1    6.70    4.60
  10  -1   1   10.60    6.00
 -10  -1  -1    7.20    6.30
  10   1   1    8.70    4.90
  10   1   1    6.90    4.30
 -10   1  -1   -0.50    5.90
  11  -1   1   14.40    5.30
 -11  -1  -1   28.60    6.70
 -11   1  -1   23.70    6.10
  11   1   1   14.80    5.20
 -12  -1  -1   36.20    5.60
  12  -1   1   27.20    5.00
  12   1   1   42.30    5.20
 -12   1  -1   42.90    6.00
  13  -1   1    1.90    3.40
 -13  -1  -1    0.80    4.10
 -13   1  -1   -0.70    4.10
  13   1   1    0.80    4.20
 -13  -2   1   -7.30    5.70
 -13   2   1    7.40    4.80
  13   2  -1   -2.90    4.30
 -12  -2   1   -0.90    5.70
  12  -2  -1    2.60    4.20
 -12   2   1    5.30    5.30
  12   2  -1   -1.50    4.30
  11  -2  -1   40.50    6.40
 -11  -2   1   44.20    8.10
  11   2  -1   36.60    5.80
 -11   2   1   40.90    9.70
 -10  -2   1   12.20    6.80
  10  -2  -1    2.80    5.10
  10   2  -1    4.80    5.20
 -10   2   1   -4.10    4.00
  -9  -2   1   13.20    3.90
   9  -2  -1   32.30    4.80
  -9  -2   1   15.00    6.30
  -9   2   1   18.40    4.10
  -9   2   1   15.60    6.30
   9   2  -1   20.90    4.20
   9   2  -1   18.10    5.30
  -8  -2   1    1.00    3.50
  -8  -2   1   -2.80    6.90
  -8   2   1   14.70    8.00
   8   2  -1   13.10    4.00
  -8   2   1    1.30    3.50
   8   2  -1    7.50    3.70
   7  -2  -1  127.99    7.10
  -7   2   1  110.69    6.90
  -7   2   1  114.79    6.70
   7   2  -1  121.59    7.70
  -7   2   1  120.59    8.20
   7   2  -1  119.19    7.30
  -7   2   1  117.29    7.10
   7   2  -1  118.69    7.40
   6  -2  -1  234.38   10.60
   6  -2  -1  210.98   10.60
   6  -2  -1  230.48    9.80
   6  -2  -1  217.28   22.30
  -6   2   1  230.18   10.60
  -6   2   1  228.18    9.70
   6   2  -1  219.28    9.80
   6   2  -1  227.48   10.30
  -6   2   1  221.28    9.50
  -6   2   1  225.78    9.60
  -6   2   1  218.48    9.60
   5  -2  -1  151.48   17.70
   5  -2  -1  165.08    7.10
  -5  -2   1  166.58    6.80
  -5  -2   1  161.18    6.40
  -5   2   1  145.09    7.60
  -5   2   1  144.89    7.10
  -5   2   1  152.98    6.50
   5   2  -1  219.78   28.40
   5   2  -1  142.99    7.00
   5   2  -1  145.59    7.60
  -5   2   1  142.69    7.00
  -4  -2   1   48.80    3.80
  -4  -2   1   46.90    3.20
   4  -2  -1   42.50    8.40
   4  -2  -1   45.50    3.60
  -4  -2   1   49.20    2.80
   4   2  -1   50.89    9.90
   4   2  -1   42.40    4.10
  -4   2   1   37.70    3.40
  -4   2   1   41.90    4.20
  -4   2   1   41.60    3.00
   4   2  -1   39.50    3.50
  -4   2   1   46.50    3.70
   3  -2  -1   22.50    6.70
  -3  -2   1   25.50    2.00
   3  -2  -1   23.60    2.20
  -3  -2   1   24.90    2.30
  -3  -2   1   22.60    2.20
  -3   2   1   25.40    2.30
  -3   2   1   21.90    2.70
   3   2  -1   24.60    2.60
   3   2  -1   25.10    6.90
  -3   2   1   25.60    2.80
  -2  -2   1  117.09    4.50
   2  -2  -1  121.09    9.80
  -2  -2   1  119.19    4.30
   2  -2  -1  121.29    4.70
  -2   2   1  101.49    4.70
  -2   2   1  103.99    4.50
   2   2  -1  107.99    4.50
   1  -2  -1   51.09    5.20
  -1  -2   1   48.40    2.00
  -1  -2   1   49.99    4.90
  -1  -2   1   47.60    2.10
  -1   2   1   48.40    2.00
  -1   2   1   46.90    2.40
   1   2  -1   48.20    2.10
  -1   2   1   49.40    2.20
   0  -2   1   14.50    1.00
   0   2  -1   14.40    1.10
   0   2   1   14.40    0.60
   0   2   1   13.90    0.70
   0   2  -1   14.20    1.20
   0   2  -1   15.20    1.30
   1  -2   1   27.90    5.20
   1  -2   1   24.50    1.40
   1   2   1   23.70    1.10
  -1   2  -1   23.20    1.60
  -1   2  -1   20.10    1.80
   1   2   1   22.40    1.40
   1   2   1   20.20    1.30
  -1   2  -1   19.90    2.10
   2  -2   1  126.39   12.50
   2  -2   1  122.89    5.00
  -2  -2  -1  124.99    4.60
  -2   2  -1  112.69    4.70
   2   2   1  122.69    4.90
  -2   2  -1  111.89    5.60
  -2   2  -1  111.79    5.00
  -3  -2  -1  183.58    7.00
  -3  -2  -1  170.78    7.50
   3  -2   1  175.78    7.30
  -3  -2  -1  182.78    6.80
   3  -2   1  196.58   16.30
  -3   2  -1  193.88    8.00
  -3   2  -1  190.68    7.30
   3   2   1  199.58    7.40
  -4  -2  -1   64.29    4.30
  -4  -2  -1   56.69    4.00
   4  -2   1   57.49    3.80
   4  -2   1   69.99   13.10
   4  -2   1   57.89    4.50
  -4   2  -1   47.30    4.70
   4   2   1   52.19    4.50
  -4   2  -1   51.69    3.80
  -4   2  -1   47.30    3.20
   4   2   1   45.30    3.80
   5  -2   1  179.38    8.60
  -5  -2  -1  192.98    8.50
   5  -2   1  186.98    8.60
  -5   2  -1  171.78    7.30
  -5   2  -1  180.78    7.90
  -5   2  -1  177.38    8.80
   5   2   1  175.38    8.60
   5   2   1  164.88    7.90
   6  -2   1   78.79    6.30
   6  -2   1   85.09    5.70
   6  -2   1   82.09    6.30
  -6   2  -1   81.59    7.00
   6   2   1   78.29    6.50
   6   2   1   76.09    5.60
  -6   2  -1   83.09    5.90
   6   2   1   78.39    6.00
   7  -2   1   55.89    5.70
   7  -2   1   50.29    5.00
   7  -2   1   53.19    5.90
  -7   2  -1   58.19    6.30
   7   2   1   63.19    6.00
   7   2   1   40.30    4.80
   7   2   1   47.40    4.50
   8  -2   1    5.00    4.00
  -8  -2  -1    4.40    4.90
   8  -2   1    9.20    4.20
   8   2   1    6.80    4.10
  -8   2  -1   16.50    3.70
  -8   2  -1   10.30    5.60
  -8   2  -1   14.20    5.80
   8   2   1    6.90    4.10
   8   2   1   13.50    4.40
   9  -2   1    7.00    4.30
   9   2   1    1.40    4.30
  -9   2  -1    0.50    6.20
  -9   2  -1   -2.10    6.40
   9   2   1    9.10    4.80
 -10  -2  -1   32.40    6.70
  10   2   1   29.40    4.80
 -10   2  -1   21.40    5.80
  10   2   1   26.10    5.50
  11  -2   1    4.40    4.90
 -11  -2  -1    7.40    5.50
 -11   2  -1    3.60    5.90
  11   2   1    2.40    4.90
  12  -2   1   16.90    4.60
 -12  -2  -1   20.30    5.60
 -12   2  -1   19.90    5.30
  12   2   1   24.10    4.90
  13  -2   1    2.00    3.40
 -13  -2  -1    2.60    4.20
 -13   2  -1    1.10    4.00
  13   2   1    0.80    4.40
  13   2   1   -0.90    2.10
  13  -3  -1    1.90    3.40
 -13   3   1   -1.30    4.20
  13   3  -1   -0.10    4.10
 -12  -3   1    7.10    5.50
  12  -3  -1    9.50    4.40
 -12   3   1    7.80    5.60
  12   3  -1   14.60    4.80
  12   3  -1   13.70    3.20
  11  -3  -1    8.60    5.70
  11   3  -1   -0.50    5.80
  10  -3  -1   10.10    5.10
 -10  -3   1    5.50    6.40
  10   3  -1    7.90    5.30
 -10   3   1    5.70    4.10
 -10   3   1  -13.60    6.50
   9  -3  -1   25.70    4.70
  -9  -3   1    7.50    6.20
  -9   3   1   23.00    4.30
   9   3  -1   30.30    5.70
   9   3  -1   21.70    4.30
  -9   3   1   18.00    6.40
  -8  -3   1  -12.10    5.80
  -8  -3   1    1.80    3.10
  -8   3   1    1.40    3.50
   8   3  -1    8.40    4.40
   8   3  -1    3.40    3.70
   8   3  -1    5.40    3.90
   7   3  -1   48.20    4.50
  -7   3   1   49.90    4.60
  -7   3   1   48.50    5.30
   7   3  -1   45.70    4.50
  -7   3   1   46.80    5.50
  -7   3   1   45.20    4.20
   7   3  -1   46.80    4.80
  -6  -3   1  242.88    9.60
   6  -3  -1  249.28   10.10
   6   3  -1  228.08   10.00
  -6   3   1  223.48   10.70
  -6   3   1  231.98   10.00
  -6   3   1  234.28    9.50
   6   3  -1  226.18   10.30
  -6   3   1  221.88   10.20
  -6   3   1  228.88   10.00
   6   3  -1  229.78   11.00
  -5  -3   1  158.18    6.60
   5  -3  -1  176.88   18.00
  -5  -3   1  157.78    6.90
   5  -3  -1  156.58    7.40
  -5   3   1  164.18    7.90
   5   3  -1  162.68    7.40
  -5   3   1  170.08    8.40
   5   3  -1  164.68    8.00
  -5   3   1  156.38    6.90
   4  -3  -1   28.00    9.40
  -4  -3   1   21.60    2.40
  -4  -3   1   17.90    2.00
   4  -3  -1   21.40    2.50
   4   3  -1   29.00    3.10
   4   3  -1   27.10    9.10
  -4   3   1   24.40    2.60
  -4   3   1   27.20    2.70
  -4   3   1   26.90    3.30
  -4   3   1   31.20    2.80
  -3  -3   1   48.30    2.90
   3  -3  -1   56.39    7.50
  -3  -3   1   51.09    2.80
   3  -3  -1   51.09    3.40
  -3   3   1   49.70    3.40
  -3   3   1   52.59    2.90
  -3   3   1   44.00    3.90
   3   3  -1   50.69    3.20
   2  -3  -1   77.49    3.90
  -2  -3   1   74.99    3.40
  -2  -3   1   76.59    3.50
   2  -3  -1   72.89    7.60
  -2   3   1   84.09    3.50
  -2   3   1   79.49    3.90
  -2   3   1   74.29    4.30
   2   3  -1   88.19    3.60
  -1  -3   1   24.10    1.70
   1  -3  -1   18.80    3.70
  -1  -3   1   25.20    1.50
  -1   3   1   30.30    2.30
  -1   3   1   29.10    1.60
  -1   3   1   23.10    2.00
  -1   3   1   27.80    1.80
   1   3  -1   28.20    1.70
   0  -3   1    6.00    4.50
   0  -3   1    3.10    0.70
   0  -3   1    3.90    0.80
   0  -3  -1    2.80    2.70
   0   3  -1    4.00    0.90
   0   3   1    3.30    0.60
   0   3  -1    3.60    1.20
   0   3  -1    3.10    1.00
   1  -3   1   38.80    6.10
   1  -3   1   50.69    2.30
  -1   3  -1   43.50    2.30
  -1   3  -1   42.40    2.60
   1   3   1   43.50    1.90
  -1   3  -1   39.30    2.90
   2  -3   1  146.59    5.70
   2  -3   1  140.09   13.20
  -2  -3  -1  152.58    5.40
  -2   3  -1  132.09    6.40
  -2   3  -1  138.39    5.90
  -2   3  -1  138.59    5.60
   2   3   1  145.09    5.60
   3  -3   1  113.19    5.10
  -3  -3  -1  113.69    4.30
  -3  -3  -1  109.79    4.50
   3  -3   1  129.59   15.10
  -3   3  -1  107.59    5.80
  -3   3  -1  108.59    4.70
   3   3   1  105.19    5.80
   3   3   1  111.19    4.90
  -3   3  -1  108.29    5.10
  -4  -3  -1  105.29    4.90
   4  -3   1  135.59   16.80
   4  -3   1  102.79    6.10
   4  -3   1  105.99    5.50
   4   3   1  114.19    5.40
  -4   3  -1  114.69    6.50
  -4   3  -1  115.79    5.50
  -4   3  -1  124.89    5.70
   4   3   1  115.99    6.20
  -4   3  -1  120.99    5.00
   5  -3   1  105.09    6.50
   5  -3   1   97.39    5.90
   5  -3   1   99.39    6.70
  -5   3  -1  104.99    6.70
  -5   3  -1  105.29    5.70
  -5   3  -1  105.49    5.10
   5   3   1  106.99    6.90
   5   3   1   91.29    5.60
   5   3   1   98.29    6.50
   6  -3   1   45.20    4.30
   6  -3   1   46.40    4.90
   6   3   1   28.10    4.10
   6   3   1   29.20    3.60
  -6   3  -1   31.30    3.70
  -6   3  -1   36.60    5.20
   6   3   1   31.30    4.00
   7  -3   1   61.09    6.10
  -7  -3  -1   58.09    5.80
   7  -3   1   56.39    5.20
   7  -3   1   42.90    7.00
  -7   3  -1   39.50    7.00
  -7   3  -1   47.30    4.60
   7   3   1   54.49    5.20
   7   3   1   42.10    4.60
   7   3   1   44.90    4.60
   8  -3   1    0.10    3.80
  -8  -3  -1   -4.10    4.90
   8  -3   1    4.50    6.40
  -8   3  -1   -6.60    5.00
   8   3   1   -1.90    3.90
  -8   3  -1    3.50    3.50
  -8   3  -1    5.00    5.80
  -9  -3  -1   19.20    9.60
   9  -3   1   23.00    4.60
   9   3   1   21.30    4.80
  -9   3  -1   25.70    6.90
   9   3   1   26.40    5.20
 -10  -3  -1   77.49    7.80
  10   3   1   68.19    6.70
 -10   3  -1   70.69    7.20
  10   3   1   87.59    8.00
 -11  -3  -1   18.50    6.00
  11  -3   1   11.60    5.10
  11   3   1   14.90    5.00
 -11   3  -1   25.10    6.40
  12  -3   1    0.80    4.30
 -12  -3  -1    6.20    5.30
  12   3   1    3.60    4.60
 -12   3  -1    4.70    4.70
  13  -3   1    8.80    3.30
 -13  -3  -1   11.60    4.40
  13   3   1   12.20    3.60
 -13   3  -1    8.80    4.20
  13   3   1   10.80    2.20
  13  -4  -1   -0.20    3.10
 -13   4   1    7.10    4.30
  13   4  -1    3.50    4.10
  12  -4  -1    3.80    4.10
 -12  -4   1    7.30    5.60
 -12   4   1    4.00    4.80
  12   4  -1   12.00    4.00
  12   4  -1    5.70    3.10
  12   4  -1    9.70    4.50
 -11  -4   1   14.40   10.10
  11  -4  -1    7.50    7.10
  10  -4  -1    4.90    4.80
 -10  -4   1    5.10    6.50
 -10   4   1   -5.10    6.50
 -10   4   1    7.30    4.10
  10   4  -1   -1.00    5.20
  -9  -4   1   42.70    6.80
   9   4  -1   47.50    5.10
  -9   4   1   46.70    7.10
  -9   4   1   35.20    5.70
  -8  -4   1   39.20    6.30
   8   4  -1   50.79    5.30
  -8   4   1   41.60    4.30
  -8   4   1   38.30    6.40
   8   4  -1   51.89    5.00
   8   4  -1   37.50    5.30
  -8   4   1   38.10    4.40
  -7   4   1   37.40    4.00
  -7   4   1   34.50    4.10
  -7   4   1   32.70    4.10
   7   4  -1   33.00    4.20
  -7   4   1   34.90    4.20
   7   4  -1   28.70    4.10
  -7   4   1   43.90    5.70
   7   4  -1   32.30    4.40
  -6  -4   1  166.08    9.00
   6  -4  -1  175.78   21.40
  -6   4   1  155.98    8.90
  -6   4   1  159.18    7.60
   6   4  -1  145.19    7.80
   6   4  -1  146.09    8.30
   6   4  -1  142.59    8.00
  -6   4   1  155.28    7.20
  -6   4   1  149.69    7.70
   5  -4  -1  152.28   17.90
  -5  -4   1  148.09    6.30
   5   4  -1  129.19    7.20
  -5   4   1  125.99    6.70
  -5   4   1  136.69    7.00
  -5   4   1  154.08    9.20
   5   4  -1  123.89    9.60
  -5   4   1  135.29    7.70
   4  -4  -1   20.90    8.40
   4  -4  -1   22.10    2.50
   4   4  -1    2.70    9.20
  -4   4   1   14.60    2.30
  -4   4   1   16.60    2.00
   4   4  -1   15.50    2.20
   4   4  -1   15.40    2.50
  -4   4   1   14.40    2.30
  -4   4   1   11.60    3.20
   3  -4  -1   35.50    7.90
  -3  -4   1   42.70    2.80
   3  -4  -1   40.20    3.30
   3   4  -1   46.20    8.10
  -3   4   1   48.10    4.10
  -3   4   1   47.60    3.60
   3   4  -1   50.49    3.10
   3   4  -1   47.40    3.60
  -3   4   1   51.49    2.90
  -3   4   1   41.80    3.30
  -2  -4   1  139.09    5.30
  -2  -4   1  147.19   11.80
   2  -4  -1  144.89   11.50
   2  -4  -1  137.89    5.70
   2   4  -1  143.29    5.50
  -2   4   1  141.09    5.80
  -2   4   1  139.19    5.50
  -2   4   1  136.99    6.10
  -1  -4   1   10.80    1.20
  -1  -4   1   12.10    1.40
   1  -4  -1    8.90    4.10
  -1  -4   1    5.40    5.70
   1   4  -1   11.20    1.60
  -1   4   1    9.90    1.20
  -1   4   1    9.40    2.10
  -1   4   1   11.70    1.50
   0  -4  -1   89.89    7.40
   0  -4   1  101.99    9.70
   0  -4   1   87.59    3.50
   0   4  -1   86.49    4.00
   0   4   1   91.39    3.40
   0   4  -1   91.29    3.70
   0   4   1   79.59    3.40
  -1  -4  -1   67.19    6.80
   1  -4   1   83.09   10.40
   1  -4   1   69.69    3.20
  -1   4  -1   69.19    4.00
   1   4   1   63.69    2.90
   1   4   1   72.79    3.10
  -1   4  -1   73.09    3.60
  -2  -4  -1  223.58    8.30
   2  -4   1  228.38    8.70
  -2  -4  -1  240.88    8.50
   2  -4   1  247.98   16.30
  -2   4  -1  240.38    9.40
  -2   4  -1  239.78    8.80
  -2   4  -1  239.68    9.00
   2   4   1  236.68    8.70
   3  -4   1   88.79    4.80
   3  -4   1   72.69   11.60
  -3  -4  -1   92.99    4.10
   3  -4   1   82.49    5.10
  -3   4  -1  104.69    4.50
  -3   4  -1   96.69    5.50
   3   4   1  104.49    5.20
   3   4   1  104.79    4.50
  -3   4  -1  101.79    4.90
   4  -4   1   77.29    5.30
   4  -4   1   90.29   13.00
   4  -4   1   78.99    4.70
  -4   4  -1   72.49    4.70
  -4   4  -1   86.19    5.30
  -4   4  -1   84.59    6.40
   4   4   1   73.59    5.20
   5  -4   1    9.70    3.20
   5  -4   1   13.40    3.20
   5  -4   1    5.80    2.80
   5   4   1    1.80    2.50
   5   4   1    5.60    3.10
  -5   4  -1    4.90    2.00
   5   4   1    6.50    3.10
  -5   4  -1    3.60    3.80
  -5   4  -1    9.00    2.70
  -5   4  -1    7.10    2.70
   6  -4   1    7.90    3.30
   6  -4   1    4.30    2.90
   6  -4   1    5.80    3.80
  -6   4  -1    1.90    3.00
   6   4   1    3.20    3.30
   6   4   1    4.90    3.40
  -6   4  -1    4.50    4.50
   6   4   1    0.60    3.00
  -6   4  -1    6.40    3.70
   7  -4   1    9.70    3.90
  -7  -4  -1    4.80    4.20
   7  -4   1    9.40    3.60
   7   4   1   10.60    3.80
   7   4   1    9.50    3.90
   7   4   1   12.30    6.60
  -7   4  -1   12.50    8.20
  -7   4  -1    8.90    3.30
  -8  -4  -1    5.70    5.40
   8  -4   1   10.10    4.00
  -8   4  -1    7.70    5.90
  -8   4  -1   23.90    6.50
   8   4   1   15.40    4.80
  -8   4  -1   15.80    3.80
   8   4   1   16.10    4.50
   8   4   1   16.10    4.50
  -9  -4  -1   27.60    6.50
  -9   4  -1   32.10    7.30
   9   4   1   35.60    5.60
   9   4   1   34.60    5.00
 -10  -4  -1   48.50    7.40
  10   4   1   45.50    5.30
 -10   4  -1   38.30    6.40
  10   4   1   48.00    6.10
 -10   4  -1   41.80    8.00
 -11  -4  -1   20.10    6.20
  11  -4   1   23.70    5.20
  11   4   1   27.30    5.10
  11   4   1   17.90    5.00
 -11   4  -1   22.00    5.70
 -12  -4  -1    3.00    4.90
  12  -4   1    2.70    4.10
  12   4   1   -1.30    4.30
 -12   4  -1    9.10    5.00
  13  -4   1    5.50    3.00
 -13  -4  -1    1.30    4.00
 -13   4  -1    3.00    4.00
  13   4   1    2.90    2.10
  13   4   1    1.20    3.40
 -13  -5   1    5.40    4.60
 -13   5   1    0.20    4.10
  12  -5  -1    5.80    4.10
 -12  -5   1   13.50    6.00
  12   5  -1    9.20    4.00
  12   5  -1    5.00    4.30
  12   5  -1    4.30    3.00
  11  -5  -1   12.70    4.70
 -11  -5   1    4.30    6.20
 -11   5   1   13.50    4.20
  11   5  -1   11.50    5.40
 -10  -5   1    0.00    6.70
  10  -5  -1    2.20    4.70
 -10   5   1    4.70    6.70
  10   5  -1   -2.30    5.00
 -10   5   1    4.00    4.00
  10   5  -1    5.10    4.20
   9  -5  -1  102.29    8.00
   9   5  -1   79.19    7.50
   9   5  -1   69.59    7.20
  -9   5   1   77.59    8.40
  -9   5   1   67.09    7.00
  -8  -5   1   37.60    6.10
  -8   5   1   46.80    6.70
  -8   5   1   51.99    5.30
  -8   5   1   43.80    4.70
   8   5  -1   51.59    5.00
   8   5  -1   61.99    6.10
  -8   5   1   50.59    4.80
   8   5  -1   52.19    5.60
  -7   5   1   14.90    3.80
  -7   5   1   17.20    3.60
   7   5  -1   12.50    3.80
   7   5  -1   15.00    3.80
  -7   5   1   16.40    3.90
   7   5  -1   25.90    4.40
  -7   5   1   20.10    5.30
  -7   5   1   21.90    3.80
  -7   5   1   16.10    5.70
   7   5  -1   13.60    3.90
   6  -5  -1  203.18   23.70
   6   5  -1  179.18    8.60
  -6   5   1  178.58    8.70
  -6   5   1  188.48    8.90
  -6   5   1  178.48    8.70
  -6   5   1  183.88    9.80
  -6   5   1  201.48    8.20
   6   5  -1  182.38    9.20
   6   5  -1  183.78    9.00
   5  -5  -1  115.29   13.70
  -5  -5   1  124.89    5.90
   5   5  -1  124.39    6.90
  -5   5   1  123.29    5.80
  -5   5   1  122.69    6.60
  -5   5   1  119.49    7.50
  -5   5   1  124.19    6.50
  -5   5   1  124.59    6.80
   5   5  -1  123.99    6.70
   5   5  -1  123.89    6.50
  -4  -5   1    8.70    1.60
  -4  -5   1    7.30    1.80
   4  -5  -1   22.30    8.60
  -4   5   1    7.80    1.90
  -4   5   1   10.60    2.60
   4   5  -1    7.70    2.30
   4   5  -1   10.80    2.30
  -4   5   1    9.80    2.60
   3  -5  -1   23.70    7.60
   3  -5  -1   32.70    3.00
  -3  -5   1   27.90    2.50
  -3   5   1   31.40    3.20
   3   5  -1   27.10    2.80
  -3   5   1   33.00    3.50
  -3   5   1   26.20    2.60
   3   5  -1   29.70    3.20
  -3   5   1   26.60    2.60
  -2  -5   1  158.98    6.20
   2  -5  -1  164.88    6.60
   2  -5  -1  150.98   12.20
  -2  -5   1  160.28    6.40
  -2  -5   1  147.09   12.40
  -2   5   1  173.18    6.70
  -2   5   1  175.28    6.40
  -2   5   1  166.08    7.10
   2   5  -1  173.68    6.40
  -1  -5   1   92.19    3.80
   1  -5  -1   93.39    9.30
  -1  -5   1   89.99    4.00
  -1  -5   1   92.39    9.10
   1   5  -1   98.39    4.10
  -1   5   1  100.39    4.20
  -1   5   1   98.79    4.00
  -1   5   1   93.29    4.60
   0  -5   1  134.29   16.10
   0  -5  -1  134.49   10.30
   0  -5   1  146.89    5.90
   0   5   1  161.68    5.90
   0   5  -1  163.98    6.10
   0   5  -1  160.88    6.50
   0   5   1  166.98    6.10
   0   5  -1  165.48    6.40
  -1  -5  -1  123.39    9.00
   1  -5   1  113.39    4.30
   1  -5   1  109.69   11.60
   1   5   1   98.69    4.10
  -1   5  -1   97.29    4.40
  -1   5  -1   94.79    5.00
  -1   5  -1   96.29    4.70
   2  -5   1  388.66   13.90
  -2  -5  -1  404.26   18.30
  -2  -5  -1  402.26   13.70
   2  -5   1  375.96   21.10
   2   5   1  392.96   13.80
  -2   5  -1  381.76   13.90
  -2   5  -1  379.76   14.50
  -2   5  -1  379.96   14.20
   3  -5   1   34.20    3.70
   3  -5   1   45.00   10.60
  -3  -5  -1   32.80    2.40
   3  -5   1   33.40    3.20
   3   5   1   32.00    2.80
  -3   5  -1   35.30    3.00
  -3   5  -1   30.10    3.40
  -3   5  -1   38.00    3.80
  -3   5  -1   36.70    3.60
   4  -5   1   85.89    5.30
   4  -5   1   71.49   12.90
   4  -5   1   89.09    5.80
  -4   5  -1   90.59    5.30
  -4   5  -1  103.39    6.50
  -4   5  -1  105.29    5.60
   4   5   1   94.59    4.90
  -4   5  -1   95.99    4.80
   4   5   1   91.39    5.70
   5  -5   1   51.49    5.10
   5  -5   1   38.10    3.60
   5  -5   1   42.40    4.10
   5   5   1   39.40    6.40
  -5   5  -1   40.60    3.60
  -5   5  -1   41.10    4.60
  -5   5  -1   33.70    3.50
  -5   5  -1   44.60    5.20
   5   5   1   34.60    3.80
   5   5   1   38.30    3.50
  -5   5  -1   40.90    3.60
   6  -5   1   43.10    5.00
   6  -5   1   45.10    6.30
   6  -5   1   49.00    4.50
  -6   5  -1   56.69    6.00
  -6   5  -1   55.69    5.40
   6   5   1   53.89    5.80
  -6   5  -1   61.59    5.00
   6   5   1   54.39    5.50
   6   5   1   47.90    4.60
  -7  -5  -1   26.10    3.40
   7  -5   1   31.30    4.20
  -7  -5  -1   23.00    5.70
  -7   5  -1   24.70    5.90
   7   5   1   21.20    4.40
   7   5   1   22.60    4.50
  -7   5  -1   20.90    3.70
   7   5   1   22.80    4.20
   8  -5   1   17.90    4.20
  -8  -5  -1   15.40    3.60
  -8  -5  -1   11.00    5.40
  -8   5  -1   17.80    3.90
  -8   5  -1   11.20    6.30
   8   5   1   21.40    4.70
   8   5   1   14.70    4.50
   8   5   1   16.30    4.60
  -9  -5  -1    3.80    5.70
   9   5   1    4.20    4.70
   9   5   1    3.90    5.20
   9   5   1    6.40    4.40
  -9   5  -1    8.50    6.30
  -9   5  -1   13.90    4.00
 -10  -5  -1   28.40    6.80
 -10   5  -1   34.50    7.60
  10   5   1   24.80    4.90
  10   5   1   34.30    5.80
 -10   5  -1   31.00    6.30
 -11  -5  -1   26.70   57.49
 -11  -5  -1    6.90    5.70
  11  -5   1   13.20    4.90
  11   5   1   15.10    4.40
  11   5   1   13.70    5.30
 -11   5  -1   20.40    6.10
 -12  -5  -1   21.50    5.50
  12  -5   1   24.00    4.80
 -12   5  -1   11.50    4.60
  12   5   1   23.10    4.70
 -13  -5  -1   -1.10    4.00
  13  -5   1    1.70    4.30
 -13   5  -1    1.30    3.90
  13   5   1    5.20    2.70
  13   5   1    2.70    2.10
  13   5   1    7.70    3.40
 -13  -6   1   -0.60    4.20
  13   6  -1    0.40    2.80
 -13   6   1   -3.80    3.90
  13   6  -1   -2.40    3.40
 -12  -6   1    0.60    5.60
  12   6  -1    1.10    4.30
  12   6  -1    4.10    2.90
  12   6  -1    6.20    3.90
 -11  -6   1    7.90    6.20
 -11   6   1   16.50    3.90
  11   6  -1    8.40    5.00
 -10  -6   1    4.90    6.90
  10   6  -1    9.40    5.40
 -10   6   1   10.90    7.00
  10   6  -1   12.00    4.30
 -10   6   1   13.40    4.40
  -9  -6   1   96.89    8.80
  -9   6   1   81.29    6.20
  -9   6   1   84.49    8.70
   9   6  -1   99.09    7.90
   9   6  -1   85.79    9.00
   9   6  -1   95.29   10.80
  -8  -6   1   47.90    6.70
  -8   6   1   36.60    4.60
  -8   6   1   41.50    4.60
   8   6  -1   39.40    4.90
   8   6  -1   38.70    5.70
  -8   6   1   50.39    7.50
  -8   6   1   42.40    6.70
   7  -6  -1   53.89   18.60
  -7  -6   1   70.39    6.40
   7   6  -1   57.59    5.20
  -7   6   1   61.79    9.50
   7   6  -1   60.79    5.80
  -7   6   1   57.69    6.30
  -7   6   1   54.99    6.20
   7   6  -1   57.89    5.50
  -7   6   1   55.19    5.40
  -7   6   1   52.29    5.80
  -7   6   1   58.19    6.50
   6  -6  -1   34.50   18.80
   6   6  -1   63.39    6.10
   6   6  -1   67.69    6.00
   6   6  -1   68.39    5.80
  -6   6   1   56.69    5.50
  -6   6   1   64.59    5.90
  -6   6   1   65.69    7.00
  -6   6   1   82.19    5.90
  -6   6   1   64.69    4.90
   5  -6  -1   77.89   12.80
  -5   6   1   71.49    6.90
  -5   6   1   77.79    5.70
  -5   6   1   78.19    4.80
  -5   6   1   73.79    5.50
  -5   6   1   83.59    6.90
   5   6  -1   80.19    6.90
   5   6  -1   77.59    5.30
   5   6  -1   78.39    5.90
  -4  -6   1    1.00    1.80
   4  -6  -1   -2.10    9.40
   4   6  -1   -0.70    2.30
  -4   6   1   -1.00    3.20
  -4   6   1    2.50    2.70
  -4   6   1   -3.00    2.30
   4   6  -1   -0.40    2.50
  -4   6   1   -1.80    2.30
  -3  -6   1   12.10    1.70
  -3  -6   1    8.80    7.80
  -3  -6   1   13.30    1.80
   3  -6  -1   14.20    8.10
  -3   6   1   17.50    2.00
   3   6  -1   15.80    2.20
  -3   6   1   17.10    2.40
   3   6  -1   19.10    2.10
  -3   6   1   19.30    2.60
  -3   6   1   17.40    3.30
   2  -6  -1   98.69   11.70
   2  -6  -1   81.49    4.20
  -2  -6   1   80.89    3.70
  -2  -6   1   83.29   10.90
  -2  -6   1   76.49    3.90
   2   6  -1   90.89    4.00
   2   6  -1   88.09    4.30
  -2   6   1   88.59    4.30
  -2   6   1   87.79    4.20
  -2   6   1   91.99    5.00
  -2   6   1   90.79    4.00
  -1  -6   1  124.09    5.30
   1  -6  -1  119.09   12.30
  -1  -6   1  132.79   12.40
   1   6  -1  145.59    5.80
  -1   6   1  136.29    5.70
  -1   6   1  141.49    5.40
  -1   6   1  140.99    6.20
   1   6  -1  141.99    5.50
   0  -6   1   55.69    7.80
   0  -6   1   71.49    3.30
   0   6  -1   72.19    3.90
   0   6  -1   75.39    3.50
   0   6   1   72.29    3.50
   0   6   1   70.59    3.20
   0   6  -1   70.29    4.10
   1  -6   1   99.49    4.90
  -1  -6  -1  110.19    9.80
   1  -6   1  100.99   12.60
  -1   6  -1  106.29    4.70
   1   6   1  109.49    4.40
  -1   6  -1  107.79    5.40
  -1   6  -1  112.89    5.10
   2  -6   1  442.66   15.80
  -2  -6  -1  437.76   15.60
   2  -6   1  436.36   23.60
  -2  -6  -1  450.55   20.40
  -2   6  -1  445.36   15.90
  -2   6  -1  438.36   16.40
   2   6   1  451.05   15.70
  -2   6  -1  441.46   16.20
   2   6   1  439.76   16.00
  -2   6  -1  448.06   16.10
  -3  -6  -1   39.20    7.80
   3  -6   1   39.20    3.90
   3  -6   1   35.30    3.50
   3  -6   1   44.20   12.90
  -3   6  -1   27.70    3.00
   3   6   1   30.90    3.50
  -3   6  -1   32.80    3.00
  -3   6  -1   31.30    3.90
   3   6   1   29.40    3.00
  -3   6  -1   29.50    2.90
   4  -6   1   65.39    5.40
   4  -6   1   61.19    4.90
   4  -6   1   61.79   13.00
  -4   6  -1   70.89    4.30
  -4   6  -1   79.19    5.20
  -4   6  -1   68.09    4.90
   4   6   1   69.29    5.10
  -4   6  -1   66.79    6.10
   4   6   1   73.09    4.60
   5  -6   1   79.29    5.60
   5  -6   1   83.39    5.90
   5  -6   1   77.09    6.20
   5   6   1   78.59    6.10
  -5   6  -1   79.19    5.70
  -5   6  -1   76.19    5.50
   5   6   1   89.49    8.60
   5   6   1   75.19    5.20
  -5   6  -1   75.09    5.50
  -5   6  -1   78.19    7.10
   6  -6   1   89.49    6.30
  -6   6  -1   77.89    7.70
   6   6   1   85.69    6.50
   6   6   1   76.99    6.60
   6   6   1   73.29    6.20
  -6   6  -1   87.99    5.80
  -6   6  -1   79.59    6.00
   7  -6   1   15.10    3.80
  -7  -6  -1   14.70    4.80
  -7  -6  -1   14.70    3.20
  -7   6  -1   12.90    3.60
   7   6   1    5.30    4.20
   7   6   1    7.30    4.00
   7   6   1    9.50    4.00
  -8  -6  -1   10.30    5.40
  -8  -6  -1    9.30    3.40
   8   6   1   12.40    4.70
  -8   6  -1   17.40    3.90
   8   6   1   12.10    4.40
   8   6   1   15.00    4.60
  -8   6  -1   12.90    6.20
  -9  -6  -1   21.10    6.20
   9   6   1   37.00    5.70
   9   6   1   26.40    5.80
  -9   6  -1   25.80    4.40
  -9   6  -1   22.90    7.00
  10  -6   1   18.30    4.90
 -10  -6  -1   11.30    6.10
 -10  -6  -1   24.80   29.20
 -10   6  -1    5.80    7.00
 -10   6  -1   16.50    6.40
  10   6   1    9.00    4.50
  10   6   1   10.40    5.50
  10   6   1   16.00    5.10
  11  -6   1    6.60    4.60
 -11  -6  -1   15.60   23.10
 -11  -6  -1   10.10    5.90
  11   6   1    9.30    4.90
 -11   6  -1   14.10    5.20
  12  -6   1   11.20    5.20
 -12  -6  -1    9.70    5.20
 -12   6  -1    7.20    5.20
  12   6   1   14.70    3.30
  12   6   1   10.50    4.20
 -13  -6  -1   -0.40    3.70
  13   6   1    1.30    3.10
 -13   6  -1    2.60    3.90
  13   6   1    0.20    2.00
  13   6   1    2.40    2.70
 -13  -7   1    7.80    3.90
  13   7  -1    9.30    3.00
  13   7  -1    7.90    3.40
 -12  -7   1    0.50    5.40
  12   7  -1   13.90    4.30
  12   7  -1   12.20    4.00
  12   7  -1   11.90    3.10
 -11  -7   1   14.30    6.30
  11   7  -1   12.30    3.70
 -11   7   1   23.80    4.20
  11   7  -1   17.20    5.10
 -10  -7   1   13.20    6.70
 -10   7   1    5.00    7.10
  10   7  -1   16.50    4.40
 -10   7   1    9.10    4.40
  10   7  -1   20.90    5.60
  -9  -7   1   44.00    7.10
  -9   7   1   34.20    4.90
   9   7  -1   38.20    5.10
   9   7  -1   33.20    6.10
   9   7  -1   50.79    6.20
  -8  -7   1   20.40    6.20
  -8  -7   1  -35.20   25.00
   8   7  -1   16.10    5.10
  -8   7   1   16.50    4.60
  -8   7   1   19.30    6.40
  -8   7   1   18.40    4.20
   8   7  -1   20.20    4.80
   8   7  -1   16.00    4.40
  -8   7   1   27.30    4.50
   7  -7  -1    8.00   17.10
  -7  -7   1   -6.70   16.60
  -7   7   1    4.10    3.60
   7   7  -1   -2.80    4.10
   7   7  -1    2.10    3.70
  -7   7   1    2.70    4.40
  -7   7   1    6.30    3.80
   7   7  -1    1.90    3.70
  -7   7   1    2.70    3.30
  -7   7   1   -2.60    3.60
  -7   7   1    3.90    5.40
   6  -7  -1   51.39   14.70
  -6  -7   1   53.19   15.20
   6   7  -1   54.19    4.70
  -6   7   1   64.29    6.40
  -6   7   1   50.49    4.50
  -6   7   1   43.50    4.40
   6   7  -1   50.29    4.80
  -6   7   1   52.09    5.90
   6   7  -1   44.40    4.20
  -6   7   1   51.99    4.90
   5  -7  -1  122.09   15.50
  -5  -7   1   98.89   14.60
   5   7  -1   94.09    6.20
  -5   7   1   98.19    5.50
   5   7  -1  102.49    6.50
  -5   7   1   94.89    6.00
   5   7  -1  102.79    6.00
  -5   7   1   93.69    6.20
  -5   7   1   98.49    7.50
  -5   7   1   98.49    6.50
  -4  -7   1   59.29   11.70
   4  -7  -1   48.20   10.70
  -4  -7   1   47.40    3.60
   4   7  -1   49.50    4.70
  -4   7   1   48.40    3.90
  -4   7   1   53.69    5.80
  -4   7   1   48.70    4.70
   4   7  -1   40.80    4.20
   4   7  -1   52.19    4.00
  -4   7   1   47.80    4.50
  -4   7   1   54.19    5.50
  -3  -7   1    1.40    1.70
  -3  -7   1    8.70    7.90
   3  -7  -1    7.80    7.60
   3   7  -1    3.90    2.10
  -3   7   1    1.00    2.10
   3   7  -1    2.00    1.80
  -3   7   1    0.60    2.10
   2  -7  -1   97.89   12.40
  -2  -7   1   95.39    4.40
  -2  -7   1   91.69    4.20
  -2  -7   1  104.19   13.00
   2   7  -1   94.69    4.90
  -2   7   1   94.19    5.50
  -2   7   1   97.19    4.50
  -2   7   1   98.19    4.80
   2   7  -1   98.49    4.50
   1  -7  -1  101.89   11.10
  -1  -7   1  133.19   14.40
  -1  -7   1  108.29    4.70
   1   7  -1  118.29    5.00
  -1   7   1  121.79    4.90
   1   7  -1  118.49    5.30
  -1   7   1  115.59    5.00
  -1   7   1  116.99    5.80
  -1   7   1  121.59    5.20
   1   7  -1  114.89    5.20
   0  -7   1   52.09    3.00
   0  -7   1   66.49    8.50
   0  -7  -1   50.89    7.10
   0   7  -1   54.19    3.40
   0   7   1   58.99    3.30
   0   7   1   54.19    2.90
   0   7  -1   57.19    3.70
   0   7  -1   54.79    4.00
   0   7  -1   56.79    3.30
   1  -7   1   96.39   11.80
  -1  -7  -1  120.29   11.00
   1   7   1   89.99    4.10
  -1   7  -1   97.09    4.90
  -1   7  -1   92.29    4.60
   1   7   1   88.29    4.30
  -1   7  -1   91.59    4.40
  -1   7  -1   91.89    5.20
   2  -7   1  307.97   20.60
  -2  -7  -1  331.97   17.30
   2  -7   1  320.07   11.60
  -2   7  -1  310.67   12.00
  -2   7  -1  305.47   12.30
   2   7   1  313.37   11.40
  -2   7  -1  309.77   11.60
  -2   7  -1  310.97   12.00
  -3  -7  -1   34.10    7.90
   3  -7   1   29.50    2.80
   3  -7   1   25.90   11.70
   3  -7   1   21.90    3.00
  -3   7  -1   26.80    3.10
   3   7   1   32.30    2.90
  -3   7  -1   27.90    4.00
  -3   7  -1   26.60    2.60
   3   7   1   28.70    3.00
  -3   7  -1   32.20    3.30
   4  -7   1   17.10    3.30
  -4  -7  -1    7.00    8.20
   4  -7   1   12.50   11.80
   4  -7   1   13.70    2.90
  -4   7  -1   12.90    2.30
  -4   7  -1   17.30    4.60
  -4   7  -1   15.10    3.10
  -4   7  -1   17.90    3.20
   4   7   1   16.00    2.90
   4   7   1   16.30    2.60
  -4   7  -1   21.30    3.10
   5  -7   1   69.59    5.40
   5  -7   1   52.29   16.40
  -5   7  -1   54.49    5.30
  -5   7  -1   54.69    5.40
  -5   7  -1   58.69    4.50
   5   7   1   54.69    5.50
   5   7   1   60.09    5.70
  -5   7  -1   59.99    5.40
  -5   7  -1   63.29    6.10
   5   7   1   63.39    5.10
  -6  -7  -1   62.09    6.90
   6  -7   1   65.69    6.00
  -6   7  -1   58.69    4.60
   6   7   1   66.69    5.90
  -6   7  -1   57.89    5.80
  -6   7  -1   63.49    7.50
   6   7   1   58.09    5.10
  -6   7  -1   60.19    5.60
   6   7   1   55.39    5.20
  -6   7  -1   67.69    6.70
  -7  -7  -1    5.80    4.50
  -7  -7  -1    8.10    3.20
  -7   7  -1    3.20    5.50
   7   7   1    8.80    4.00
   7   7   1    9.70    4.10
   7   7   1    8.10    6.50
  -7   7  -1   15.00    3.70
  -8  -7  -1   13.80    5.60
   8   7   1   12.10    4.70
   8   7   1    6.10    4.40
  -8   7  -1    9.20    3.90
  -8   7  -1   20.80    6.60
   8   7   1   10.90    4.90
   8   7   1   10.00    4.40
  -9  -7  -1   -9.70   20.30
  -9  -7  -1    5.10    6.00
   9   7   1    0.80    4.50
  -9   7  -1    7.90    4.10
   9   7   1    5.20    5.30
  -9   7  -1   12.40    7.20
   9   7   1   12.30    5.10
 -10  -7  -1    9.00    6.10
 -10  -7  -1    8.20   28.10
 -10   7  -1   16.10    6.50
  10   7   1   11.60    4.60
  10   7   1   21.70    5.50
 -10   7  -1   14.60    8.40
 -11  -7  -1   -5.40   28.40
 -11  -7  -1   -3.90    5.60
 -11   7  -1    5.20    5.10
  11   7   1    8.20    4.70
  11   7   1    7.20    4.20
 -12  -7  -1    7.50    4.90
  12   7   1    4.40    4.90
  12   7   1    1.90    3.80
 -12   7  -1    4.10    4.60
  12   7   1    6.30    3.10
 -13  -7  -1    5.60    3.70
  13   7   1   16.20    3.20
  13   7   1   14.70    3.60
 -13   7  -1    6.70    3.90
  13   7   1    9.20    2.40
 -13  -8   1   -1.50    3.80
  13   8  -1    0.50    3.00
  13   8  -1    5.50    2.70
 -12  -8   1   -6.30    4.90
  12   8  -1   11.00    4.00
  12   8  -1    7.30    2.90
  12   8  -1    9.50    4.10
 -11  -8   1   -5.50    6.30
 -11   8   1    3.00    3.80
  11   8  -1    1.70    4.30
  11   8  -1   -3.50    4.40
  11   8  -1    3.80    3.50
 -10  -8   1   19.40    6.90
  10   8  -1   30.10    5.70
 -10   8   1   33.60    7.70
  10   8  -1   27.80    4.60
 -10   8   1   40.10    5.00
  -9  -8   1    6.50   27.60
  -9  -8   1   40.20    7.20
  -9   8   1   46.80    7.80
   9   8  -1   45.60    6.20
   9   8  -1   57.19    8.80
  -9   8   1   38.20    5.00
   9   8  -1   38.00    5.90
  -8  -8   1   60.19    7.10
  -8  -8   1   87.29   26.20
   8   8  -1   53.89    6.30
   8   8  -1   57.79    5.50
  -8   8   1   67.39    7.50
  -8   8   1   63.39    5.50
  -8   8   1   67.09    7.60
   8   8  -1   63.99    6.20
  -8   8   1   59.09    7.20
  -8   8   1   68.49    7.10
  -7  -8   1   24.60    5.50
  -7  -8   1   13.90   18.80
   7  -8  -1    9.70   17.70
   7   8  -1   18.60    4.90
  -7   8   1   18.50    4.30
  -7   8   1   19.40    4.80
  -7   8   1   20.60    6.00
  -7   8   1   21.00    4.60
  -7   8   1   19.10    4.20
   7   8  -1   17.70    4.40
   7   8  -1   23.30    4.70
   7   8  -1   15.80    4.10
  -7   8   1   22.50    4.00
   6  -8  -1   46.20   14.50
  -6  -8   1   36.90   15.30
   6   8  -1   18.30    4.00
  -6   8   1   23.60    3.80
  -6   8   1   26.10    3.30
  -6   8   1   23.60    4.00
  -6   8   1   23.60    4.40
  -6   8   1   32.90    5.90
  -6   8   1   23.90    4.10
   6   8  -1   27.60    3.90
   6   8  -1   21.40    3.80
  -5  -8   1   18.90   12.60
   5  -8  -1   38.50   14.10
  -5   8   1   28.50    3.20
   5   8  -1   31.40    3.50
  -5   8   1   30.00    5.40
  -5   8   1   26.80    3.70
   5   8  -1   28.10    3.80
  -5   8   1   28.70    3.50
   5   8  -1   32.50    3.70
  -5   8   1   28.80    3.90
   4  -8  -1    1.60   10.20
  -4  -8   1    0.90    9.80
   4   8  -1    3.50    2.80
  -4   8   1   -2.50    2.70
   4   8  -1    3.00    2.50
  -4   8   1   -3.20    3.90
  -4   8   1    4.20    2.40
  -4   8   1   -0.20    3.00
   4   8  -1    3.70    2.40
   3  -8  -1   11.50    8.90
  -3  -8   1   44.30   10.50
   3   8  -1   40.90    3.50
  -3   8   1   34.40    4.00
  -3   8   1   37.30    4.10
  -3   8   1   35.40    3.60
   3   8  -1   40.10    3.90
  -3   8   1   35.40    3.20
  -2  -8   1   97.19   11.50
  -2   8   1  112.69    6.90
   2   8  -1  114.39    5.40
  -2   8   1  110.89    5.30
   2   8  -1  115.29    5.20
  -1  -8   1   62.09   10.00
  -1  -8   1   71.99    3.90
  -1   8   1   79.99    4.80
  -1   8   1   82.59    4.20
   1   8  -1   83.59    4.60
  -1   8   1   82.39    4.40
   1   8  -1   87.29    4.20
   1   8  -1   80.09    4.30
  -1   8   1   86.89    4.10
   0  -8   1   16.30    8.30
   0  -8  -1   13.30    6.90
   0  -8   1   16.90    1.80
   0   8   1   16.00    1.80
   0   8   1   16.80    2.10
   0   8  -1   12.60    1.90
   0   8  -1   17.60    2.10
   0   8  -1   17.40    2.80
   0   8  -1   18.70    2.70
   0   8   1   16.90    2.10
  -1  -8  -1  128.09   12.30
   1  -8   1  146.09   15.50
  -1   8  -1  115.39    6.20
   1   8   1  125.49    5.20
   1   8   1  117.49    6.10
  -1   8  -1  124.19    5.50
  -1   8  -1  122.89    5.90
  -1   8  -1  119.49    5.70
  -2  -8  -1  224.48   15.60
   2  -8   1  201.58   19.10
   2  -8   1  210.58    8.10
   2   8   1  191.48    8.10
   2   8   1  197.08    7.80
  -2   8  -1  193.98    8.50
  -2   8  -1  192.38    8.10
  -2   8  -1  208.08    8.60
   3  -8   1   54.59   16.30
   3  -8   1   43.50    3.80
  -3  -8  -1   50.89    9.30
  -3   8  -1   30.70    4.30
  -3   8  -1   31.20    3.40
  -3   8  -1   33.30    3.00
   3   8   1   27.90    2.90
  -3   8  -1   28.60    3.50
   3   8   1   31.90    2.70
   4  -8   1   29.00   14.60
  -4  -8  -1   26.60   10.20
  -4   8  -1   15.70    4.80
  -4   8  -1   19.60    2.80
  -4   8  -1   20.40    3.60
  -4   8  -1   21.50    3.50
   4   8   1   18.60    2.80
   4   8   1   20.40    3.30
  -4   8  -1   20.20    3.40
   4   8   1   22.90    3.20
  -5  -8  -1   10.70   11.00
   5  -8   1   32.60   16.00
   5   8   1   21.10    3.60
  -5   8  -1   18.90    3.60
   5   8   1   21.00    3.60
  -5   8  -1   23.10    2.90
   5   8   1   16.40    3.10
  -5   8  -1   27.30    5.30
  -5   8  -1   15.50    3.50
  -5   8  -1   19.40    3.50
  -6  -8  -1   52.19   15.10
  -6  -8  -1   63.99    6.70
  -6   8  -1   78.59    9.30
  -6   8  -1   64.19    6.10
   6   8   1   58.79    5.90
  -6   8  -1   67.09    5.90
   6   8   1   57.69    6.50
  -6   8  -1   71.59    6.80
  -6   8  -1   59.09    5.50
   6   8   1   58.59    6.20
  -7  -8  -1   -3.40   16.30
  -7  -8  -1    7.20    4.70
  -7   8  -1   -4.30    3.10
   7   8   1   -1.10    3.80
  -7   8  -1    2.00    5.60
  -7   8  -1    2.90    4.20
  -7   8  -1    5.60    3.60
   7   8   1   -0.80    4.20
   7   8   1   10.80    4.10
   7   8   1   -2.00    3.80
  -8  -8  -1   18.70   19.30
   8   8   1   16.70    5.00
   8   8   1   19.80    5.20
   8   8   1    7.70    4.50
  -8   8  -1   16.40    4.40
   8   8   1   14.50    5.50
  -8   8  -1   10.40    7.00
  -9  -8  -1   17.30    6.30
  -9  -8  -1   16.40   22.20
  -9   8  -1   15.00    7.00
   9   8   1   14.20    5.30
   9   8   1   13.30    4.70
   9   8   1    8.10    5.20
  -9   8  -1   15.80    4.20
 -10  -8  -1    2.90    7.10
 -10  -8  -1  -46.50   27.10
 -10   8  -1   15.00    7.10
  10   8   1   17.80    4.60
  10   8   1    0.60    6.90
  10   8   1   11.70    5.30
 -11  -8  -1   -7.10    5.40
  11   8   1    2.10    4.50
 -11   8  -1    5.60    5.10
 -12  -8  -1   -4.10    5.70
 -12   8  -1    0.20    6.40
  12   8   1    4.80    3.60
  12   8   1    3.50    5.10
  12   8   1    7.20    4.10
 -13  -8  -1   -2.70    3.20
  13   8   1    1.50    1.90
  13   8   1    3.00    3.20
  13   8   1    1.90    2.70
 -13   8  -1    3.20    4.00
 -13  -9   1    2.90    3.90
  13   9  -1    5.20    2.90
  13   9  -1    5.60    3.00
 -12  -9   1   12.00    5.40
  12   9  -1   11.00    5.90
  12   9  -1   23.60    4.10
 -11  -9   1   -9.10    5.50
  11   9  -1   10.50    4.60
  11   9  -1    6.60    4.50
  11   9  -1    3.90    3.50
 -11   9   1    8.40    3.70
 -10  -9   1   18.70    7.00
 -10   9   1   30.00   10.70
  10   9  -1   36.50    4.50
  10   9  -1   33.60    4.70
 -10   9   1   32.60    4.90
  10   9  -1   30.40    6.00
  -9  -9   1   19.90   29.50
  -9  -9   1   54.59    7.90
  -9   9   1   50.59    8.20
  -9   9   1   43.10    5.30
   9   9  -1   63.39    6.70
   9   9  -1   50.79    6.40
   9   9  -1   59.19    5.70
  -8  -9   1   49.80   23.60
  -8  -9   1    6.10    9.00
   8   9  -1   24.30    4.80
   8   9  -1   17.20    5.10
   8   9  -1   17.70    5.60
  -8   9   1   28.80    5.10
  -8   9   1   25.40    4.60
  -8   9   1   20.80    7.00
  -8   9   1   18.40    5.90
  -7  -9   1   16.80   19.30
   7  -9  -1  -16.20   18.30
  -7  -9   1    3.90    5.30
   7   9  -1    9.10    3.90
   7   9  -1   11.10    4.60
  -7   9   1    5.90    4.00
  -7   9   1    9.40    4.20
  -7   9   1   11.30    4.50
  -7   9   1    6.60    6.00
  -7   9   1    5.10    3.80
  -6  -9   1  114.79    8.40
  -6  -9   1   81.79   18.20
  -6   9   1  109.99   11.20
   6   9  -1  101.19    7.50
  -6   9   1  115.29   11.20
   6   9  -1  102.49    7.10
  -6   9   1  100.59    6.40
  -6   9   1   96.29    7.50
  -6   9   1   95.29    7.30
  -6   9   1  103.29    6.80
   5  -9  -1   32.30   13.20
  -5  -9   1   41.10   14.20
   5   9  -1   37.90    4.10
  -5   9   1   39.30    4.20
   5   9  -1   39.00    3.80
   5   9  -1   41.00    4.00
  -5   9   1   35.80    5.40
  -5   9   1   38.80    3.90
  -5   9   1   39.10    4.30
  -5   9   1   42.90    4.60
   4  -9  -1   13.10   14.60
  -4  -9   1   -1.90   11.40
   4   9  -1   -0.10    2.70
  -4   9   1   -2.10    4.40
  -4   9   1   -0.90    3.10
   4   9  -1    2.10    2.60
  -4   9   1    0.90    2.50
   4   9  -1    4.10    2.50
  -4   9   1    2.50    3.00
   3  -9  -1   30.60   10.80
  -3  -9   1   41.80   11.70
   3   9  -1   37.90    4.10
  -3   9   1   41.20    4.50
   3   9  -1   38.60    4.10
  -3   9   1   38.10    3.70
  -3   9   1   32.90    3.30
  -3   9   1   35.10    3.80
  -3   9   1   35.80    4.30
   3   9  -1   34.50    3.80
  -2  -9   1  117.09   13.70
   2  -9  -1  111.39   13.10
   2   9  -1  119.89    6.00
  -2   9   1  123.09    5.50
  -2   9   1  122.99    6.00
   2   9  -1  119.09    5.80
  -2   9   1  117.19    5.80
   2   9  -1  121.49    5.60
  -2   9   1  104.89    6.80
   1  -9  -1  113.59   14.00
  -1  -9   1  121.89   15.20
  -1   9   1  102.89    4.90
  -1   9   1   94.49    5.20
  -1   9   1  103.19    5.00
   1   9  -1  107.49    6.40
   1   9  -1   95.09    5.10
  -1   9   1   94.69    5.90
   0  -9  -1   53.29    9.00
   0  -9   1   67.29   11.70
   0   9  -1   67.69    4.20
   0   9   1   66.89    4.20
   0   9   1   67.59    3.90
   0   9  -1   56.79    5.40
   0   9  -1   71.69    4.10
   0   9  -1   69.39    4.90
   1  -9   1  179.28   18.20
  -1  -9  -1  167.78   14.90
   1   9   1  158.98    6.80
  -1   9  -1  158.78    6.70
  -1   9  -1  141.49    8.90
  -1   9  -1  149.69    6.90
  -1   9  -1  160.38    8.10
   1   9   1  155.48    6.60
   1   9   1  157.98    6.40
   2  -9   1   73.49   13.00
  -2  -9  -1   72.09   10.50
  -2   9  -1   61.09    5.50
   2   9   1   63.69    3.80
  -2   9  -1   63.29    4.90
  -2   9  -1   64.09    5.00
   2   9   1   64.49    4.30
   3  -9   1    8.10   12.40
  -3  -9  -1    5.20    9.80
  -3   9  -1   11.90    3.10
   3   9   1   13.50    2.60
  -3   9  -1   10.60    2.60
   3   9   1   11.30    2.40
  -3   9  -1   16.80    3.40
  -3   9  -1   13.90    4.40
  -3   9  -1   19.60    2.70
   4  -9   1   18.30   14.20
  -4  -9  -1   12.30    9.10
  -4   9  -1    4.00    3.10
  -4   9  -1    6.10    3.00
   4   9   1    0.50    2.40
   4   9   1    6.60    2.80
  -4   9  -1    2.80    2.60
  -4   9  -1    0.50    4.20
   4   9   1    0.50    2.80
  -4   9  -1    2.70    3.10
   5  -9   1    7.90   15.90
  -5  -9  -1    7.20   10.70
  -5   9  -1   11.30    3.80
   5   9   1   12.60    3.40
   5   9   1   11.00    3.40
  -5   9  -1   11.00    3.40
  -5   9  -1   17.90    3.90
  -5   9  -1   12.00    2.80
   5   9   1   13.40    3.10
  -5   9  -1   12.30    5.30
  -6  -9  -1   49.30   15.70
  -6  -9  -1   55.39    6.20
  -6   9  -1   74.49    7.80
  -6   9  -1   61.89    4.50
  -6   9  -1   74.09    6.10
   6   9   1   48.60    5.00
  -6   9  -1   64.49    6.00
   6   9   1   55.09    5.00
  -6   9  -1   60.79    6.40
  -6   9  -1   69.49    6.40
   6   9   1   61.69    5.90
  -7  -9  -1    3.20   16.20
  -7  -9  -1   17.00    5.10
   7   9   1   11.50    4.30
  -7   9  -1   12.10    4.00
   7   9   1    8.40    4.30
  -7   9  -1   17.50    3.60
   7   9   1   28.60    4.90
  -7   9  -1   21.90    6.90
   7   9   1   12.60    4.50
  -7   9  -1   17.60    4.00
  -8  -9  -1   53.89   22.10
  -8  -9  -1   47.10    6.70
   8   9   1   41.90    5.90
   8   9   1   43.50    5.60
   8   9   1   48.20    6.00
  -8   9  -1   49.70    5.00
  -8   9  -1   30.90    7.40
   8   9   1   40.90    5.50
  -9  -9  -1   11.70   32.80
  -9  -9  -1    7.10    6.20
   9   9   1    5.80    5.10
   9   9   1    9.60    5.20
  -9   9  -1   12.60    4.10
  -9   9  -1   10.50    7.30
   9   9   1    7.80    4.60
 -10  -9  -1   -8.20   26.30
 -10  -9  -1    2.60    6.30
  10   9   1    0.40    5.00
  10   9   1   -4.10    4.80
  10   9   1    2.20    4.40
 -10   9  -1  -10.80    6.20
 -11  -9  -1  -11.70    5.10
  11   9   1    3.50    3.50
  11   9   1    3.30    3.60
  11   9   1    4.80    4.20
 -11   9  -1   -2.80    5.00
 -12  -9  -1    8.00    4.50
  12   9   1   12.10    5.90
  12   9   1    7.20    5.90
  12   9   1    8.80    3.40
 -12   9  -1   12.90    4.50
  13  10  -1    4.30    3.00
  13  10  -1    2.20    3.20
 -12 -10   1   -5.00    4.90
  12  10  -1   -1.80    3.80
 -11 -10   1    2.40    6.00
  11  10  -1    7.90    3.50
  11  10  -1    9.50    4.40
 -11  10   1    7.90    3.60
  11  10  -1    6.10    4.30
 -10 -10   1   30.20    7.20
  10  10  -1   36.60    5.10
 -10  10   1   32.50    8.10
  10  10  -1   49.80    5.00
  10  10  -1   43.00    5.50
 -10  10   1   41.80    5.10
  -9 -10   1   64.79   32.60
  -9 -10   1   47.10    7.30
   9  10  -1   55.49    6.70
  -9  10   1   46.30    8.10
  -9  10   1   59.89    8.30
   9  10  -1   58.49    5.70
   9  10  -1   50.09    5.80
   9  10  -1   56.89    5.30
  -9  10   1   51.39    5.30
  -8 -10   1   16.10    6.10
  -8 -10   1   -0.10   22.60
   8  10  -1   24.60    5.50
  -8  10   1   14.50    4.60
   8  10  -1   15.70    4.70
  -8  10   1   12.90    4.70
  -8  10   1   12.90    7.10
  -8  10   1   20.80    7.90
  -8  10   1   18.20    4.40
   8  10  -1   16.90    5.20
  -7 -10   1   16.80   25.70
  -7 -10   1   24.40    5.90
   7 -10  -1   28.90   20.10
  -7  10   1   11.30    4.40
   7  10  -1   17.20    4.70
   7  10  -1   19.50    4.80
  -7  10   1   13.40    4.50
   7  10  -1   10.00    4.30
  -7  10   1   20.80    6.50
  -7  10   1   13.20    4.00
  -7  10   1   14.90    4.50
   7  10  -1   17.60    4.40
  -6 -10   1   45.10   16.90
   6 -10  -1   42.10   18.20
  -6  10   1   37.60    5.00
   6  10  -1   34.10    4.40
   6  10  -1   36.40    4.80
  -6  10   1   42.10    4.40
  -6  10   1   34.40    4.80
  -6  10   1   37.40    4.70
  -6  10   1   35.80    4.20
  -5 -10   1   16.50   13.70
   5 -10  -1   10.00   13.60
   5  10  -1   14.20    3.30
  -5  10   1    9.80    3.80
   5  10  -1   12.70    3.60
  -5  10   1    6.10    5.00
  -5  10   1   15.00    3.10
  -5  10   1   19.20    3.70
  -5  10   1   17.30    4.10
   5  10  -1   16.20    3.50
  -4 -10   1   21.20   13.30
   4 -10  -1   29.70   12.50
   4  10  -1   38.60    3.80
   4  10  -1   38.30    3.60
  -4  10   1   33.70    4.00
   4  10  -1   43.60    4.70
  -4  10   1   32.70    4.20
  -4  10   1   38.90    5.60
  -4  10   1   35.40    3.50
  -3 -10   1   65.59   12.50
   3  10  -1   99.09    5.40
  -3  10   1  101.69    6.10
  -3  10   1   94.89    7.10
   3  10  -1   97.89    7.90
  -3  10   1   91.19    6.00
   3  10  -1   89.29    5.70
  -3  10   1   97.59    5.50
  -3  10   1   99.79    6.60
   2 -10  -1  199.18   18.70
  -2 -10   1  186.18   20.00
  -2  10   1  201.48    8.10
   2  10  -1  197.28    8.10
   2  10  -1  198.98    8.60
   2  10  -1  190.68    8.10
  -2  10   1  188.18    8.50
  -2  10   1  185.18    9.30
  -2  10   1  195.18    8.30
   2  10  -1  183.08    8.20
  -1 -10   1   40.30   10.60
   1 -10  -1   32.90   10.10
  -1  10   1   46.40    4.60
   1  10  -1   46.90    4.00
  -1  10   1   40.30    3.60
  -1  10   1   44.20    4.20
  -1  10   1   43.20    3.80
   1  10  -1   47.00    4.40
   0 -10   1   73.89   12.00
   0 -10  -1   81.69   10.80
   0  10  -1   88.59    5.50
   0  10   1   88.29    4.80
   0  10  -1   91.19    5.90
   0  10   1   86.09    5.10
   0  10  -1   89.89    5.10
   0  10  -1   87.59    5.00
  -1 -10  -1  240.88   18.50
   1 -10   1  281.57   22.00
   1  10   1  225.58    9.20
  -1  10  -1  238.28   11.00
  -1  10  -1  221.18    9.50
   1  10   1  231.38    9.00
  -1  10  -1  229.68   10.30
  -1  10  -1  223.88    9.80
   1  10   1  228.48    9.40
  -1  10  -1  233.48    9.40
  -2 -10  -1   51.49   11.00
   2 -10   1   55.39   13.20
  -2  10  -1   33.20    3.70
  -2  10  -1   35.10    3.20
  -2  10  -1   36.80    4.30
   2  10   1   41.20    3.60
   2  10   1   41.80    3.90
  -2  10  -1   39.40    4.00
   3 -10   1   72.59   16.20
  -3 -10  -1   84.79   13.10
   3  10   1  101.19    5.60
   3  10   1   94.09    5.30
  -3  10  -1   94.29    6.50
  -3  10  -1   92.29    7.40
  -3  10  -1   95.79    6.30
  -3  10  -1   98.39    5.60
   3  10   1   98.09    5.80
  -3  10  -1   92.19    5.60
  -4 -10  -1    2.00   10.90
   4  10   1   14.10    3.10
   4  10   1   10.50    2.80
  -4  10  -1   12.30    3.30
   4  10   1    9.70    3.10
  -4  10  -1    7.70    2.90
  -4  10  -1    9.30    3.80
  -4  10  -1   10.20    3.60
  -4  10  -1    7.20    4.70
  -5 -10  -1   16.00   13.20
   5 -10   1    7.80   16.40
  -5 -10  -1   17.00    4.20
  -5  10  -1    9.50    3.40
  -5  10  -1   16.50    3.20
   5  10   1   10.70    3.50
  -5  10  -1   12.20    3.60
  -5  10  -1   15.80    4.10
   5  10   1   14.00    3.30
  -5  10  -1   15.40    7.80
  -5  10  -1   14.70    4.00
   5  10   1   10.70    3.50
  -6 -10  -1   28.70    5.00
  -6 -10  -1   14.50   15.70
   6  10   1   17.50    4.80
   6  10   1   16.80    4.10
  -6  10  -1   18.80    3.60
   6  10   1   15.00    7.30
  -6  10  -1   21.10    4.30
  -6  10  -1   22.40    4.20
  -6  10  -1   22.00    3.90
  -6  10  -1   23.40    6.70
  -7 -10  -1    4.80    5.10
  -7  10  -1   -1.50    3.40
   7  10   1   -1.90    4.20
   7  10   1    5.00    4.30
  -7  10  -1    4.30    4.00
  -7  10  -1    4.80    3.80
  -7  10  -1    5.60    6.70
   7  10   1    3.60    4.80
   7  10   1    1.50    4.60
  -8 -10  -1   45.70   21.90
  -8 -10  -1   50.69    6.60
  -8  10  -1   45.50    5.10
  -8  10  -1   38.20    7.50
   8  10   1   39.40    5.60
   8  10   1   43.30    6.00
  -9 -10  -1    7.60   20.80
  -9 -10  -1    7.10    6.10
  -9  10  -1   13.00    7.30
   9  10   1   10.80    4.80
   9  10   1    2.60    5.00
  -9  10  -1   15.60    4.10
 -10 -10  -1   -5.20    5.40
 -10 -10  -1  -32.30   20.50
  10  10   1    1.70    4.80
  10  10   1    1.30    4.30
  10  10   1    8.80    4.70
 -11 -10  -1   -4.60    5.00
  11  10   1    7.00    4.10
  11  10   1    4.70    3.40
  11  10   1    9.20    3.60
 -12  10  -1    7.70    4.30
  12  10   1    6.50    3.40
  12  10   1   10.80    3.50
  12  10   1    8.70    2.70
  12  11  -1    6.60    3.50
  12  11  -1    2.80    2.40
  12  11  -1    8.00    4.20
  11  11  -1   12.50    4.40
  11  11  -1   16.40    4.30
  11  11  -1   14.00    3.40
 -11  11   1   17.20    3.90
 -10 -11   1   -5.20    5.80
 -10 -11   1   10.20   44.80
  10  11  -1    4.90    4.00
  10  11  -1    5.40    4.60
 -10  11   1   -3.20    4.00
  10  11  -1    2.70    4.40
  10  11  -1   -1.10    3.70
  -9 -11   1   10.50    6.10
  -9 -11   1   -6.60   29.00
   9  11  -1    8.80    4.40
   9  11  -1    7.30    4.00
   9  11  -1    8.90    4.80
  -9  11   1    2.50    7.00
  -9  11   1    6.00    4.40
  -8 -11   1   37.50   25.70
  -8 -11   1    3.90    5.80
   8  11  -1    5.70    5.00
   8  11  -1   -1.80    3.90
   8  11  -1   -1.60    4.40
  -8  11   1    6.50    7.10
  -8  11   1    3.50    4.30
  -8  11   1    1.30    6.00
   7 -11  -1   49.30   22.90
  -7 -11   1   40.70    6.40
  -7  11   1   44.80    5.00
  -7  11   1   41.30    5.30
   7  11  -1   44.70    4.50
  -7  11   1   42.60    7.50
   7  11  -1   49.60    5.20
  -7  11   1   34.10    5.30
   7  11  -1   41.80    6.60
  -7  11   1   39.30    5.10
   7  11  -1   45.90    5.40
   7  11  -1   47.80    5.70
  -6 -11   1  118.99   21.60
  -6 -11   1   97.49    9.10
   6 -11  -1  107.89   20.80
  -6  11   1   99.69    8.40
   6  11  -1  114.39    7.50
  -6  11   1   90.59    7.60
  -6  11   1  105.09    9.90
   6  11  -1   90.19    9.60
  -6  11   1  102.99    8.10
  -6  11   1  112.49    7.60
  -6  11   1  109.29    7.00
   6  11  -1   92.19    6.60
  -5 -11   1   25.30   15.70
  -5 -11   1   30.60    4.70
   5 -11  -1   31.80   14.90
  -5  11   1   22.30    3.60
  -5  11   1   27.00    6.60
   5  11  -1   24.80    3.80
  -5  11   1   25.70    3.70
  -5  11   1   20.80    4.40
   5  11  -1   20.90    3.30
  -5  11   1   23.10    5.70
   5  11  -1   23.40    4.10
   4 -11  -1   14.50   12.10
  -4 -11   1   48.20   14.80
   4  11  -1   23.20    3.30
   4  11  -1   21.30    3.30
   4  11  -1   23.10    3.60
  -4  11   1   24.80    5.30
  -4  11   1   19.40    3.70
  -4  11   1   21.20    4.10
  -4  11   1   18.30    3.30
  -3 -11   1   48.70   14.20
   3 -11  -1   59.29   13.90
   3  11  -1   57.09    4.80
  -3  11   1   54.49    4.70
  -3  11   1   57.29    5.80
   3  11  -1   62.19    5.60
   3  11  -1   52.69    5.00
  -3  11   1   57.39    5.60
   3  11  -1   58.19    4.60
  -3  11   1   50.99    4.50
  -3  11   1   58.99    5.50
  -2 -11   1   25.90   10.30
   2 -11  -1   38.20   11.80
  -2  11   1   45.70    4.20
  -2  11   1   41.90    4.40
  -2  11   1   41.20    3.80
   2  11  -1   44.40    4.40
   2  11  -1   53.19    4.90
  -2  11   1   41.10    4.00
   2  11  -1   47.10    4.50
   2  11  -1   44.60    4.10
  -2  11   1   44.30    5.10
  -1 -11   1   87.09   13.00
  -1  11   1   96.19    5.30
  -1  11   1  105.99    6.00
  -1  11   1  106.69    7.00
   1  11  -1  103.49    5.40
   1  11  -1  110.89    5.70
  -1  11   1   99.69    5.50
   1  11  -1   98.89    6.10
   0 -11   1  252.37   22.60
   0  11  -1  234.08    9.60
   0  11  -1  236.08   10.40
   0  11  -1  222.98    9.30
   0  11   1  236.78    9.70
   0  11  -1  225.58    9.90
   0  11   1  225.88    9.40
   0  11  -1  223.98   10.00
   0  11   1  235.18    9.30
   0  11   1  240.38   10.50
  -1 -11  -1  417.96   25.60
   1 -11   1  386.26   27.60
  -1  11  -1  398.96   16.00
  -1  11  -1  403.76   15.80
   1  11   1  402.66   15.20
   1  11   1  373.46   14.90
   1  11   1  405.36   14.90
  -1  11  -1  412.26   15.20
  -1  11  -1  410.36   15.50
   2 -11   1   30.80   14.10
  -2 -11  -1   27.40    9.70
   2  11   1   32.60    3.00
  -2  11  -1   36.70    3.40
   2  11   1   39.30    3.80
  -2  11  -1   28.90    3.30
   2  11   1   32.70    3.10
  -2  11  -1   28.30    3.70
   2  11   1   36.50    4.10
  -2  11  -1   30.50    4.50
  -3 -11  -1  120.69   15.00
   3 -11   1  126.69   22.60
  -3  11  -1  130.79    7.70
  -3  11  -1  129.39    6.90
   3  11   1  132.49    6.90
   3  11   1  126.59    6.60
  -3  11  -1  128.79    7.60
  -3  11  -1  138.89    6.90
   3  11   1  138.09    6.60
  -3  11  -1  138.19    8.80
   4 -11   1   -3.80   16.20
  -4 -11  -1   14.30   11.80
   4  11   1    7.90    3.10
  -4  11  -1    6.60    3.10
  -4  11  -1    4.60    5.30
   4  11   1    5.00    2.80
   4  11   1    6.10    3.20
  -4  11  -1    9.20    4.10
  -4  11  -1    6.30    3.70
  -4  11  -1    4.70    3.40
  -5 -11  -1   11.50   13.60
   5 -11   1   10.60   18.00
  -5 -11  -1   13.40    5.50
  -5  11  -1    2.10    6.00
   5  11   1    1.90    3.60
   5  11   1    2.60    3.30
  -5  11  -1    1.50    3.70
  -5  11  -1    8.00    3.80
   5  11   1    2.20    3.50
  -5  11  -1   -1.70    4.10
  -5  11  -1    5.60    4.10
  -5  11  -1    3.20    3.30
  -6 -11  -1   53.89    5.90
   6  11   1   44.40    4.80
   6  11   1   43.30    5.00
   6  11   1   36.60    5.00
  -6  11  -1   49.00    4.50
  -6  11  -1   53.99    7.60
  -6  11  -1   41.80    5.20
  -6  11  -1   51.79    4.90
  -6  11  -1   49.80    5.10
  -7 -11  -1   18.30   19.00
  -7  11  -1   13.10    3.80
   7  11   1   15.30    4.70
   7  11   1   17.80    5.10
  -7  11  -1   16.10    7.30
  -7  11  -1   16.20    4.30
   7  11   1    9.10    4.50
  -8 -11  -1   29.20   19.40
  -8 -11  -1   19.20    5.80
  -8  11  -1   16.40    4.40
   8  11   1   12.30    5.50
  -8  11  -1   20.40    7.20
   8  11   1   13.80    4.60
   8  11   1   13.90    5.10
   8  11   1   20.00    5.10
  -8  11  -1   19.30    3.90
  -9 -11  -1    5.00    5.70
  -9 -11  -1   -8.60   22.20
   9  11   1    8.50    8.20
  -9  11  -1    8.10    4.00
   9  11   1    5.20    4.70
  -9  11  -1    9.40    7.90
   9  11   1    9.30    4.70
 -10 -11  -1   12.40   27.60
 -10 -11  -1    6.10    5.50
  10  11   1    2.10    6.30
  10  11   1    7.70    5.60
  10  11   1    1.90    4.30
  10  11   1    3.60    3.80
 -11 -11  -1  -11.10    4.70
  11  11   1    0.80    4.00
  11  11   1    1.50    3.30
  11  11   1    9.40    5.30
  11  11   1    5.10    3.70
 -12  11  -1   -1.60    4.00
  12  11   1    1.70    3.20
  12  11   1    5.80    3.20
  12  11   1    6.20    2.50
  12  12  -1    5.70    3.10
  12  12  -1    4.50    3.00
  12  12  -1    5.80    2.20
  11  12  -1    5.30    3.10
  11  12  -1   -0.20    4.00
 -11  12   1   -5.10    5.00
  11  12  -1    1.00    6.30
 -10 -12   1  -16.40   30.90
 -10 -12   1   -3.90    5.50
  10  12  -1   -4.30    4.70
 -10  12   1    4.40    4.00
  10  12  -1    2.40    4.40
  10  12  -1    3.70    3.60
  10  12  -1   -0.40    4.40
  -9 -12   1   33.20    6.70
  -9 -12   1    8.80   21.00
   9  12  -1   31.10    5.20
   9  12  -1   27.60    4.80
   9  12  -1   29.10    5.80
   9  12  -1   23.10    4.40
  -9  12   1   21.20    4.70
  -8 -12   1   45.70    6.80
  -8 -12   1   15.90   23.90
  -8  12   1   32.30    8.20
   8  12  -1   30.30    5.10
   8  12  -1   26.90    4.50
  -8  12   1   24.70    4.80
  -8  12   1   33.50    5.20
   8  12  -1   26.50    5.60
   8  12  -1   33.00    5.20
  -7 -12   1   22.40    7.20
   7 -12  -1   14.50   23.00
  -7 -12   1    4.20   21.40
   7  12  -1   16.60    5.00
   7  12  -1   14.30    4.50
  -7  12   1   21.50    4.50
  -7  12   1   25.20    5.10
  -7  12   1    8.90    4.90
  -7  12   1   24.60    7.60
   7  12  -1   18.30    5.20
   7  12  -1   14.90    4.10
  -7  12   1   12.50    4.80
  -6 -12   1   15.70    5.10
   6 -12  -1   36.70   28.50
   6 -12  -1    4.70    6.50
  -6  12   1   17.70    4.10
   6  12  -1    9.60    4.30
   6  12  -1   11.50    4.10
   6  12  -1   17.60    4.40
  -6  12   1    7.90    4.30
  -6  12   1   10.80    4.80
  -6  12   1   15.80    3.70
   6  12  -1   16.70    3.70
  -6  12   1   15.00    4.60
  -6  12   1    6.30    6.80
  -5 -12   1   12.60    4.40
   5 -12  -1    0.90   15.10
  -5 -12   1    5.70   16.00
  -5  12   1    3.40    3.70
   5  12  -1    0.40    2.90
  -5  12   1    2.20    3.40
   5  12  -1    1.40    3.50
   5  12  -1   -1.90    3.30
   5  12  -1   -1.80    3.60
  -5  12   1   -2.20    3.90
  -5  12   1    1.70    3.30
  -5  12   1   -5.70    4.40
   4 -12  -1   24.80   14.00
  -4 -12   1   31.80   16.00
   4  12  -1   47.40    3.80
  -4  12   1   50.79   10.30
  -4  12   1   40.40    4.10
  -4  12   1   35.20    4.60
   4  12  -1   41.80    4.60
  -4  12   1   40.80    5.10
   4  12  -1   49.90    5.60
   4  12  -1   47.20    5.20
   4  12  -1   50.19    5.40
  -4  12   1   44.90    5.00
  -3 -12   1  151.68   17.90
   3 -12  -1  159.28   18.30
   3  12  -1  162.48    7.80
   3  12  -1  174.98    8.00
   3  12  -1  169.38    8.20
  -3  12   1  171.68    8.60
  -3  12   1  156.58    7.90
  -3  12   1  161.58    7.90
   3  12  -1  172.78    8.70
  -3  12   1  167.68    8.80
  -3  12   1  162.98    9.60
   2 -12  -1  138.19   16.60
   2  12  -1  114.09    6.90
  -2  12   1  109.09    6.20
  -2  12   1  110.29    6.80
   2  12  -1  113.49    6.40
   2  12  -1  112.19    6.10
  -2  12   1  113.39    6.00
  -2  12   1  106.49    6.30
  -2  12   1  117.49    8.10
  -1 -12   1   65.79   13.20
   1 -12  -1   51.29   12.70
  -1  12   1   40.20    4.00
  -1  12   1   42.90    4.50
   1  12  -1   41.00    4.10
   1  12  -1   44.00    4.70
  -1  12   1   45.30    5.20
   1  12  -1   41.90    4.50
  -1  12   1   43.20    4.10
  -1  12   1   41.20    4.40
   1  12  -1   48.00    5.00
   1  12  -1   47.70    4.20
   0 -12  -1  207.88   20.70
   0 -12   1  203.58   24.20
   0  12   1  220.98    9.20
   0  12   1  224.18   10.50
   0  12   1  222.08    9.60
   0  12  -1  217.68   10.30
   0  12  -1  215.58    9.90
   0  12  -1  222.28    9.50
   0  12  -1  217.18    9.20
   0  12   1  228.48    9.30
   0  12  -1  217.88    9.40
  -1 -12  -1  238.48   21.00
   1 -12   1  192.88   24.20
   1  12   1  228.18    9.70
   1  12   1  221.38    9.30
  -1  12  -1  221.78    9.50
  -1  12  -1  214.58   10.60
  -1  12  -1  222.28    9.20
   1  12   1  221.58    9.40
  -1  12  -1  215.78   10.00
  -1  12  -1  220.78    9.70
  -2 -12  -1   25.90   11.20
   2 -12   1   31.20   15.50
   2  12   1   45.40    4.40
  -2  12  -1   40.00    3.80
  -2  12  -1   49.90    5.70
  -2  12  -1   50.79    4.80
   2  12   1   45.40    4.70
   2  12   1   44.80    4.40
  -2  12  -1   44.90    4.70
  -2  12  -1   44.90    4.30
   2  12   1   56.49    5.20
  -3 -12  -1  215.38   22.80
   3 -12   1  195.48   22.70
  -3  12  -1  256.17   10.70
   3  12   1  256.97   10.50
   3  12   1  257.67   11.00
  -3  12  -1  249.48   12.40
  -3  12  -1  249.48   11.50
  -3  12  -1  252.77   11.40
  -3  12  -1  265.77   10.80
   3  12   1  247.48   10.50
   3  12   1  253.07   10.70
  -4 -12  -1  135.49   17.60
   4 -12   1  140.39   22.50
   4  12   1  134.69    7.50
  -4  12  -1  146.89   12.00
  -4  12  -1  150.78    7.80
  -4  12  -1  144.89    8.50
  -4  12  -1  142.59    7.80
   4  12   1  158.38    9.00
  -4  12  -1  135.29    8.70
  -4  12  -1  145.59    8.90
  -4  12  -1  157.48    7.50
   4  12   1  143.19    8.00
  -5 -12  -1    6.40    4.10
   5 -12   1   -3.00   19.30
  -5 -12  -1   15.30   14.50
  -5  12  -1   -2.30    6.00
  -5  12  -1    2.90    4.10
  -5  12  -1    5.60    3.70
   5  12   1   -2.50    3.40
  -5  12  -1    0.50    3.30
  -5  12  -1   -4.20    3.60
   5  12   1    3.70    3.50
  -5  12  -1    3.40    4.20
  -6 -12  -1   60.99   25.40
  -6 -12  -1   50.09    5.80
   6  12   1   41.60    4.90
  -6  12  -1   57.49    4.80
  -6  12  -1   50.19    7.50
  -6  12  -1   61.59    7.50
  -6  12  -1   57.39    5.20
  -6  12  -1   62.29    6.10
   6  12   1   50.99    5.30
  -6  12  -1   54.59    5.40
   6  12   1   51.39    5.60
  -7 -12  -1   19.50   19.50
  -7 -12  -1   11.40    5.30
  -7  12  -1   11.60    4.30
  -7  12  -1    5.10    4.20
   7  12   1    6.30    4.90
   7  12   1    7.60    4.50
   7  12   1   11.60    4.70
  -7  12  -1    6.70    3.90
  -7  12  -1    6.10   10.20
  -8 -12  -1   14.40    5.90
  -8 -12  -1   46.00   21.70
  -8  12  -1    6.40    4.30
   8  12   1   13.80    5.30
  -8  12  -1   22.30    7.60
  -8  12  -1    7.70    3.70
   8  12   1   12.90    5.00
   8  12   1   11.20    4.80
  -9 -12  -1   15.30   24.70
   9  12   1    8.60    5.10
   9  12   1   -4.90    5.30
   9  12   1    2.10    4.50
  -9  12  -1    0.20    4.60
  -9  12  -1    6.40    6.40
 -10 -12  -1   -5.40    4.90
  10  12   1    6.40    4.80
  10  12   1   -1.50    4.10
  10  12   1   -1.70    3.60
  11  12   1   23.00    3.40
  11  12   1   17.30    5.00
  11  12   1   11.40    4.60
  12  12   1    1.30    3.00
  12  12   1    1.50    2.20
 -12  12  -1    4.00    4.20
  12  13  -1   29.00    2.80
  12  13  -1   33.30    3.50
  11  13  -1   12.60    4.90
 -11  13   1    6.10    5.00
  11  13  -1    7.10    4.00
  11  13  -1    6.40    4.40
  10  13  -1    0.90    3.50
 -10  13   1    1.10    3.90
  10  13  -1   -6.20    4.30
  10  13  -1    4.00    4.30
  -9 -13   1   16.80    7.40
  -9 -13   1   44.80   31.60
   9  13  -1    8.80    6.10
   9  13  -1   13.60    4.70
   9  13  -1   19.10    4.50
  -9  13   1    7.80    7.00
  -9  13   1   25.40    6.50
  -8 -13   1   38.80    6.70
  -8 -13   1   29.80   32.30
   8  13  -1   43.00    5.30
   8  13  -1   39.30    4.70
  -8  13   1   43.30    5.50
  -8  13   1   35.20    5.10
   8  13  -1   29.60    5.70
   8  13  -1   43.30    7.20
   8  13  -1   38.80    6.00
  -8  13   1   41.80    8.20
   7 -13  -1   18.90   22.70
  -7 -13   1   55.29    6.70
  -7 -13   1   68.19   23.50
   7  13  -1   40.60    6.10
   7  13  -1   45.90    6.00
  -7  13   1   49.70    6.30
  -7  13   1   43.80    8.80
  -7  13   1   54.89    5.50
   7  13  -1   51.69    4.90
  -7  13   1   51.39    6.30
  -7  13   1   72.79    9.90
   7  13  -1   46.60    6.80
   6 -13  -1   46.10    7.60
  -6 -13   1   43.50    5.80
   6 -13  -1   49.50   26.10
  -6  13   1   34.50    5.20
   6  13  -1   38.90    5.20
   6  13  -1   42.50    5.00
  -6  13   1   48.60    5.00
   6  13  -1   35.50    5.20
  -6  13   1   34.40    5.70
   6  13  -1   39.60    4.30
  -6  13   1   44.70    6.10
  -6  13   1   43.00    7.80
   6  13  -1   37.90    5.50
  -6  13   1   43.60    5.10
   6  13  -1   30.50    5.90
   5 -13  -1   24.30    5.20
  -5 -13   1   16.10    9.50
   5 -13  -1    8.90    6.50
  -5 -13   1   14.00   16.30
   5 -13  -1    8.80   16.40
   5  13  -1   20.70    4.40
  -5  13   1   26.10    5.10
   5  13  -1   20.40    4.20
  -5  13   1   25.70    4.00
   5  13  -1   22.80    4.20
  -5  13   1   21.80    5.30
  -5  13   1   21.30    4.00
  -5  13   1   16.30    4.80
   5  13  -1   17.30    5.10
  -5  13   1   22.70    7.00
   5  13  -1   15.40    3.90
  -5  13   1   27.80    4.60
   5  13  -1   21.20    3.90
  -4 -13   1   30.80   16.10
  -4 -13   1   30.70    7.70
   4 -13  -1   11.20   15.10
   4  13  -1   45.00    5.20
   4  13  -1   42.40    4.50
   4  13  -1   62.59    6.10
   4  13  -1   39.00    4.10
   4  13  -1   41.90    4.80
  -4  13   1   41.10    5.20
  -4  13   1   37.40    4.80
  -4  13   1   44.20    4.40
  -4  13   1   55.09    5.00
  -3 -13   1   48.20   14.20
   3 -13  -1   67.89   16.00
  -3 -13   1   65.79    9.40
   3 -13  -1   59.99    8.10
  -3  13   1   58.59    5.60
  -3  13   1   63.59    5.90
  -3  13   1   60.49    5.40
   3  13  -1   61.69    5.70
  -3  13   1   73.39    9.00
  -3  13   1   80.29    6.50
   3  13  -1   53.19    5.10
   3  13  -1   66.19    5.80
   3  13  -1   64.99    6.20
   3  13  -1   66.39    5.40
  -2 -13   1   25.80   14.30
   2 -13  -1   19.60   12.80
   2  13  -1   23.60    4.00
  -2  13   1   15.40    3.10
  -2  13   1   21.60    4.00
  -2  13   1   21.70    5.30
   2  13  -1   15.00    3.20
  -2  13   1   15.60    3.20
   2  13  -1   21.80    3.20
  -2  13   1   19.10    3.10
  -1 -13   1  202.18   23.30
  -1  13   1  137.29    7.20
  -1  13   1  133.09    7.00
   1  13  -1  139.49    7.30
   1  13  -1  137.49    7.30
  -1  13   1  142.99    6.80
   1  13  -1  137.19    7.80
   1  13  -1  134.89    6.80
  -1  13   1  130.99    7.70
   1  13  -1  122.69    8.20
  -1  13   1  133.39    8.70
   0 -13  -1  280.27   22.80
   0 -13   1  224.78   24.50
   0  13   1  225.98   10.20
   0  13   1  238.38    9.80
   0  13  -1  226.88   10.50
   0  13  -1  225.78   10.00
   0  13  -1  211.88    9.50
   0  13   1  227.48    9.50
   0  13   1  227.48    9.70
   0  13   1  223.98   11.10
   0  13  -1  223.28   11.20
   0  13  -1  230.48   10.00
   1 -13   1  157.68   19.60
  -1 -13  -1  169.98   20.90
  -1  13  -1  153.78    7.90
   1  13   1  157.68    8.00
  -1  13  -1  146.29    8.40
  -1  13  -1  157.68    7.70
  -1  13  -1  152.98    7.40
   1  13   1  154.08    7.50
  -1  13  -1  158.88    9.20
   1  13   1  149.79    7.30
   2 -13   1  144.59   20.90
  -2 -13  -1  153.58   18.00
   2  13   1  150.08    7.50
  -2  13  -1  148.09    8.70
   2  13   1  159.28    7.70
  -2  13  -1  136.19    7.80
  -2  13  -1  161.98    8.60
   2  13   1  153.78    7.40
  -2  13  -1  151.48    9.60
  -2  13  -1  149.59    7.60
   2  13   1  154.78    8.10
  -3 -13  -1  140.89   17.90
   3 -13   1  139.29   22.10
  -3  13  -1  146.49    8.90
  -3  13  -1  162.78    7.40
  -3  13  -1  143.19    7.90
  -3  13  -1  134.29    7.50
   3  13   1  143.09    7.90
  -3  13  -1  147.89    7.90
  -3  13  -1  152.58    8.70
   3  13   1  141.29    7.50
   3  13   1  143.99    9.90
  -4 -13  -1   21.50   14.10
   4 -13   1   21.30   18.60
   4  13   1   25.80    3.80
  -4  13  -1   23.30    5.00
   4  13   1   27.50    3.90
  -4  13  -1   25.70    4.20
  -4  13  -1   20.30    4.50
   4  13   1   22.90    4.00
  -4  13  -1   27.70    4.10
  -4  13  -1   25.80    4.10
  -4  13  -1   33.20    3.90
  -5 -13  -1    2.50   14.40
   5 -13   1   25.90   21.00
  -5  13  -1    7.00    4.20
   5  13   1   16.00    3.60
  -5  13  -1    9.50    6.80
   5  13   1   11.80    4.10
  -5  13  -1   13.50    4.10
   5  13   1    9.30    4.00
  -5  13  -1   15.30    3.90
   5  13   1    9.50    3.90
  -5  13  -1   18.50    5.00
  -6 -13  -1  140.59   23.10
  -6  13  -1   98.99   11.10
  -6  13  -1   93.29    8.20
   6  13   1  117.19    8.40
   6  13   1  103.59    8.10
  -6  13  -1  105.09    8.60
   6  13   1  102.29    7.20
  -6  13  -1  109.79    7.50
   6  13   1  104.79    8.50
  -7 -13  -1   35.30    5.90
  -7 -13  -1   55.29   20.90
   7  13   1   22.50    4.30
   7  13   1   29.70    5.40
  -7  13  -1   23.50    4.60
  -7  13  -1   37.60    7.90
  -7  13  -1   29.30    4.30
   7  13   1   25.10    4.90
   7  13   1   31.30    5.40
  -8 -13  -1   14.30    5.40
  -8 -13  -1   29.60   22.50
   8  13   1    6.40    4.20
   8  13   1   22.60    5.60
   8  13   1    7.40    4.80
  -8  13  -1   23.60    3.90
  -8  13  -1   17.30    7.10
  -8  13  -1   20.80    4.60
   8  13   1   15.20    5.40
  -9 -13  -1   38.20   25.40
   9  13   1   11.50    4.60
   9  13   1   11.90    5.20
  -9  13  -1    8.80    3.90
   9  13   1   13.90    4.10
  10  13   1    6.20    3.90
  10  13   1   -2.60    4.40
  10  13   1    3.80    3.50
  11  13   1    5.90    3.80
  11  13   1    5.60    3.00
  12  13   1    8.40    2.40
  12  13   1    5.40    2.70
  11  14  -1    7.40    3.90
  10  14  -1   -0.40    3.40
  10  14  -1   -2.50    4.30
 -10  14   1    0.90    3.70
  -9 -14   1  -14.90   28.40
   9  14  -1    3.60    4.10
   9  14  -1    3.00    5.10
  -9  14   1    2.90    4.20
   9  14  -1    5.50    3.80
  -8 -14   1   -4.70   26.30
   8 -14  -1   78.19   30.10
   8  14  -1    4.60    4.00
   8  14  -1    8.20    5.30
   8  14  -1    1.00    5.30
   8  14  -1    8.50    5.90
  -8  14   1   10.10    4.40
  -8  14   1    9.30    7.30
  -8  14   1   13.40    4.70
   8  14  -1   13.00    4.60
   7 -14  -1    4.00    9.40
  -7 -14   1    5.10   22.30
   7 -14  -1  -13.60   23.40
  -7  14   1    4.70    4.50
  -7  14   1    4.40    5.20
  -7  14   1   10.60    5.20
   7  14  -1    0.80    5.10
  -7  14   1    8.00    7.40
   7  14  -1    7.10    3.80
   7  14  -1   -9.00    5.60
   7  14  -1    6.40    4.30
  -7  14   1    1.50    4.80
   7  14  -1    1.70    4.80
   6 -14  -1   31.20   20.60
  -6 -14   1   18.80   18.70
  -6  14   1   11.00    5.40
   6  14  -1   11.90    4.40
  -6  14   1   14.90    5.40
   6  14  -1   20.70    4.90
  -6  14   1   18.10    4.50
  -6  14   1    8.80    4.70
   6  14  -1   12.40    4.80
   6  14  -1   11.20    5.80
   6  14  -1   17.00    3.80
   6  14  -1   12.90    4.90
  -6  14   1   13.60    7.50
  -6  14   1   15.80    4.50
   5 -14  -1   30.70    6.00
  -5 -14   1   39.40    8.70
   5 -14  -1   24.10    7.50
  -5 -14   1   11.40   19.50
   5 -14  -1    2.60   17.50
   5  14  -1   30.20    4.80
   5  14  -1   26.40    4.40
   5  14  -1   21.00    4.10
   5  14  -1   18.00    3.70
  -5  14   1   21.00    4.20
  -5  14   1   15.20    5.00
   5  14  -1   19.30    4.50
   5  14  -1   21.40    5.60
  -5  14   1   27.30    5.30
  -5  14   1   15.60    4.50
  -5  14   1   23.40    3.80
  -5  14   1   29.20    7.40
  -5  14   1   21.00    4.30
   4 -14  -1   21.90   16.50
  -4 -14   1   30.60    8.50
  -4 -14   1   15.70   16.40
  -4  14   1   43.70    7.30
  -4  14   1   49.60    4.20
   4  14  -1   46.20    4.00
   4  14  -1   37.90    5.90
  -4  14   1   35.50    4.50
   4  14  -1   38.60    4.30
   4  14  -1   40.20    5.10
   4  14  -1   40.90    5.70
   4  14  -1   43.80    4.60
  -4  14   1   40.10    5.40
  -4  14   1   41.40    5.90
  -4  14   1   33.80    4.30
  -3 -14   1   49.70   15.80
   3 -14  -1   79.29   17.50
   3 -14  -1   45.50    8.20
  -3  14   1   65.19    6.70
   3  14  -1   56.09    5.40
  -3  14   1   61.89    5.90
  -3  14   1   57.09    5.70
   3  14  -1   64.69    5.50
   3  14  -1   64.59    6.10
  -3  14   1   59.19    5.90
  -3  14   1   55.59    6.20
   2 -14  -1   52.69    8.30
   2 -14  -1   52.59   16.00
  -2 -14   1   82.49   17.00
  -2 -14   1   59.19    9.00
  -2  14   1   66.49    7.40
  -2  14   1   76.09    6.00
  -2  14   1   62.69    5.50
   2  14  -1   65.59    5.90
  -2  14   1   63.29    5.90
   2  14  -1   79.09    7.40
   2  14  -1   73.19    6.10
  -2  14   1   72.69    7.90
   2  14  -1   63.59    5.20
   1 -14  -1  140.39   12.50
   1 -14  -1  199.98   24.20
  -1 -14   1  154.38   13.10
  -1 -14   1  212.98   22.60
   1  14  -1  157.98    8.80
  -1  14   1  156.18    8.10
   1  14  -1  164.48    9.40
   1  14  -1  148.09    7.70
   1  14  -1  152.88    8.10
  -1  14   1  157.08    7.90
  -1  14   1  166.58   10.20
   1  14  -1  129.29    7.90
   1  14  -1  166.78    8.10
  -1  14   1  165.28    7.60
  -1  14   1  162.08    8.80
   0 -14  -1   -7.20   12.40
   0 -14   1    5.50    7.00
   0 -14   1   28.00   15.60
   0 -14  -1  -10.00    6.40
   0  14  -1    2.20    3.20
   0  14   1    5.80    2.90
   0  14  -1    0.20    3.60
   0  14   1    5.50    3.50
   0  14   1    7.80    4.90
   0  14   1    4.60    3.00
   0  14  -1    1.10    3.60
   0  14  -1   11.00    4.80
   0  14   1    2.10    2.70
   0  14  -1    5.10    3.20
   0  14  -1    7.40    2.90
  -1 -14  -1   28.00    7.60
   1 -14   1   28.10   16.60
   1 -14   1   33.80    7.60
  -1 -14  -1   37.50   13.30
   1  14   1   25.40    6.00
   1  14   1   27.40    5.80
  -1  14  -1   21.90    3.70
   1  14   1   29.60    4.80
  -1  14  -1   27.30    3.50
   1  14   1   25.00    3.30
  -1  14  -1   24.50    3.30
   1  14   1   25.60    3.50
  -1  14  -1   24.00    5.30
  -1  14  -1   18.50    3.60
  -1  14  -1   21.80    4.50
   2 -14   1  138.09   20.50
  -2 -14  -1  108.49   17.90
   2  14   1  146.29    8.10
  -2  14  -1  129.19   12.70
  -2  14  -1  142.79    7.80
  -2  14  -1  132.39   11.50
  -2  14  -1  124.59    7.10
  -2  14  -1  146.19    8.50
   2  14   1  144.69    7.60
   2  14   1  133.89    7.30
  -3 -14  -1  207.98   25.50
   3 -14   1  214.78   26.70
  -3 -14  -1  174.48   16.60
  -3  14  -1  225.08    9.60
   3  14   1  224.78   10.10
   3  14   1  216.98    9.70
   3  14   1  221.78   11.40
  -3  14  -1  212.58   11.10
  -3  14  -1  211.58   10.00
  -3  14  -1  210.58    9.60
  -3  14  -1  212.48   10.90
   4 -14   1   68.29    8.60
   4 -14   1   82.49   22.60
   4  14   1   74.09    7.40
  -4  14  -1   85.09    6.80
   4  14   1   78.99    6.70
   4  14   1   83.89    6.60
  -4  14  -1   91.69    8.50
   4  14   1   81.59    7.00
  -4  14  -1   69.19    8.00
  -4  14  -1   77.29    6.90
   4  14   1   73.09    5.90
  -4  14  -1   84.09    6.40
  -4  14  -1   71.89    7.20
   5 -14   1   20.30   23.20
  -5 -14  -1   20.80   16.80
  -5  14  -1   17.30    5.30
   5  14   1    6.10    4.00
  -5  14  -1   11.90    4.00
   5  14   1    5.80    4.90
  -5  14  -1    3.60    4.70
   5  14   1   12.00    4.40
  -5  14  -1   14.40    7.40
  -5  14  -1    8.90    4.10
   5  14   1   10.70    4.10
  -5  14  -1    6.70    4.40
   5  14   1   11.80    3.60
  -6 -14  -1   24.00   19.30
  -6  14  -1   17.40    4.90
   6  14   1   13.60    4.50
   6  14   1   20.90    5.60
  -6  14  -1   17.90    4.10
  -6  14  -1   15.90    4.50
   6  14   1   11.70    4.80
   6  14   1   25.30    4.10
  -7 -14  -1   20.70   20.70
  -7  14  -1   -3.30    6.80
  -7  14  -1    4.10    7.00
   7  14   1   -1.50    3.80
   7  14   1    3.50    4.90
   7  14   1    0.30    4.40
  -7  14  -1    3.50    3.80
   7  14   1   -3.10    4.50
  -7  14  -1    5.10    4.20
  -8 -14  -1   25.10   22.10
   8  14   1   41.10    4.80
  -8  14  -1   49.80    6.20
  -8  14  -1   32.10    4.80
   8  14   1   31.60   11.70
   8  14   1   37.60    6.90
   8  14   1   35.40    5.30
  -9 -14  -1   17.20   26.00
   9  14   1   24.70    5.40
   9  14   1    8.10    4.70
  -9  14  -1   18.70    4.10
   9  14   1   25.90    5.40
   9  14   1   15.30    3.90
  10  14   1   29.10    4.90
  10  14   1   27.80    3.90
  10  14   1   33.40    4.20
  11  14   1   -0.60    2.70
  11  14   1    0.70    3.30
  11  15  -1   45.80    4.20
  11  15  -1   45.70    4.20
 -10  15   1    3.70    3.50
  10  15  -1   13.80    3.40
  10  15  -1    5.60    4.10
  -9 -15   1   79.69   34.10
  -9  15   1   -0.10    3.90
   8 -15  -1   12.30   22.70
  -8 -15   1   40.30   26.00
  -8  15   1   -3.00    5.80
   8  15  -1   -5.80    4.90
   8  15  -1  -13.40    5.90
   8  15  -1   -0.60    6.30
  -8  15   1    5.50    6.90
   8  15  -1    2.10    4.30
  -8  15   1    4.90    4.60
  -7 -15   1   57.79   28.30
   7 -15  -1   20.00    7.00
   7 -15  -1    8.30   32.20
  -7  15   1   12.50    5.00
   7  15  -1   13.80    5.20
  -7  15   1   17.80    4.80
   7  15  -1   19.90    5.40
   7  15  -1    6.80    6.20
   7  15  -1   16.30    4.10
  -7  15   1   20.50    7.70
  -7  15   1   28.80    5.70
  -7  15   1    8.30    5.20
   7  15  -1   22.10    4.80
   6 -15  -1   39.10    7.80
   6 -15  -1   43.30    6.60
  -6 -15   1   34.10   24.20
   6 -15  -1   23.70   22.30
   6  15  -1   46.70    8.50
   6  15  -1   46.80    6.80
   6  15  -1   40.00    4.50
  -6  15   1   47.20    5.40
   6  15  -1   39.30    5.60
  -6  15   1   38.30    6.20
  -6  15   1   50.89    7.30
  -6  15   1   53.59    6.90
  -6  15   1   38.20    8.30
   6  15  -1   43.70    6.70
   6  15  -1   37.50    5.70
  -5 -15   1    2.80    8.20
  -5 -15   1   -0.10   18.50
   5 -15  -1    9.20    5.90
   5 -15  -1  -23.10   19.10
   5 -15  -1   -2.40    7.10
  -5  15   1    1.30    5.20
   5  15  -1    0.30    4.80
   5  15  -1    4.90    4.40
   5  15  -1    1.20    3.90
  -5  15   1    1.80    4.00
  -5  15   1    2.90    5.80
  -5  15   1    2.90    5.00
  -5  15   1    8.30    3.60
  -5  15   1   -2.10    4.50
   5  15  -1    3.10    4.30
   5  15  -1    6.70    4.50
  -5  15   1    6.70    7.40
   4 -15  -1   21.50    7.50
   4 -15  -1   34.10   17.70
  -4 -15   1   30.70   19.60
  -4 -15   1   22.70    8.80
   4  15  -1   28.50    4.60
  -4  15   1   30.40    4.40
   4  15  -1   22.80    4.90
  -4  15   1   24.60    7.10
  -4  15   1   29.40    4.10
  -4  15   1   22.20    5.10
   4  15  -1   26.20    4.20
   4  15  -1   23.50    3.70
  -4  15   1   31.70    4.60
   4  15  -1   30.00    4.40
  -4  15   1   26.30    5.50
  -3 -15   1   11.00    8.10
  -3 -15   1   10.30   16.10
   3 -15  -1   -1.00    7.10
   3 -15  -1   -0.20   15.50
   3  15  -1    3.80    3.10
  -3  15   1   -2.70    3.20
  -3  15   1    4.30    5.90
   3  15  -1    2.80    3.80
  -3  15   1    2.40    4.10
   3  15  -1    3.80    3.40
  -3  15   1    1.80    3.50
   3  15  -1    8.30    3.70
  -3  15   1    0.00    3.50
  -3  15   1   -0.20    4.40
   3  15  -1   -1.40    4.30
   2 -15  -1   74.29   17.80
  -2 -15   1   66.49   16.30
   2 -15  -1   54.99    8.50
  -2 -15   1   70.29    9.80
  -2  15   1   72.99    8.30
  -2  15   1   63.09    6.10
  -2  15   1   66.19    5.00
   2  15  -1   53.89    6.10
   2  15  -1   67.69    7.00
  -2  15   1   62.49    5.80
   2  15  -1   51.99    5.20
   2  15  -1   63.19    5.60
   2  15  -1   58.29    5.30
  -1 -15   1  142.39   13.20
   1 -15  -1  142.69   19.20
   1 -15  -1  135.49   12.20
  -1  15   1  122.49    6.90
  -1  15   1  136.59   10.80
   1  15  -1  113.79    7.50
   1  15  -1  116.19    7.10
   1  15  -1  130.49    9.10
  -1  15   1   98.99    6.60
  -1  15   1  121.19    7.50
  -1  15   1  114.59    8.60
   1  15  -1  112.19    8.30
   1  15  -1  120.99    7.50
   1  15  -1  122.49    7.00
   0 -15   1   16.20   16.40
   0 -15   1   34.10    8.20
   0 -15  -1   17.60    7.50
   0 -15  -1   12.50   14.70
   0  15   1   19.20    3.50
   0  15  -1   11.50    4.80
   0  15  -1   13.40    5.50
   0  15  -1   14.60    3.30
   0  15   1   16.40    4.00
   0  15  -1   18.70    4.40
   0  15  -1   15.20    3.70
   0  15  -1   20.70    4.20
   0  15  -1   11.30    4.70
   0  15   1   16.10    5.90
   0  15   1   15.70    4.20
   0  15   1   16.80    3.30
   0  15   1   20.20    5.70
   1 -15   1   17.30    8.00
  -1 -15  -1   14.70    7.40
  -1 -15  -1   39.60   15.20
   1 -15   1   25.50   18.50
  -1  15  -1    6.70    3.30
  -1  15  -1    4.80    2.90
   1  15   1    5.70    3.10
   1  15   1   13.10    3.40
  -1  15  -1    8.90    3.80
  -1  15  -1    6.30    4.20
  -1  15  -1   14.20    4.90
  -1  15  -1    5.90    5.60
   2 -15   1   25.30   19.30
  -2 -15  -1   23.90    7.90
  -2 -15  -1   42.20   15.90
   2 -15   1   27.60    7.70
  -2  15  -1   36.70    4.40
   2  15   1   39.40    4.10
  -2  15  -1   42.70    4.40
   2  15   1   35.00    4.70
  -2  15  -1   38.70    5.10
  -2  15  -1   39.40    6.40
  -2  15  -1   38.10    4.00
   3 -15   1   50.09    8.50
  -3 -15  -1   49.80    8.80
  -3 -15  -1   50.29   18.30
   3 -15   1   45.50   21.30
  -3  15  -1   68.99    6.90
   3  15   1   41.90    4.70
  -3  15  -1   52.89    5.00
   3  15   1   64.09    7.00
   3  15   1   61.49    4.50
  -3  15  -1   66.39    6.00
  -3  15  -1   49.00    4.60
  -3  15  -1   55.29    6.10
   3  15   1   55.89    6.10
  -3  15  -1   56.89    7.50
   3  15   1   56.29    5.90
  -3  15  -1   57.69    6.30
   4 -15   1   -4.80    6.70
  -4 -15  -1  -15.60   20.30
   4 -15   1   19.50   22.20
   4  15   1   14.00    4.20
  -4  15  -1    7.70    5.30
   4  15   1   12.90    3.80
  -4  15  -1   11.80    4.10
  -4  15  -1   10.80    3.70
   4  15   1   10.80    4.90
  -4  15  -1    3.50    4.20
   4  15   1   14.70    4.20
   4  15   1   12.80    3.50
  -4  15  -1   10.80    7.30
  -4  15  -1    8.20    4.70
   5 -15   1   69.69   24.80
  -5 -15  -1   84.89   20.20
   5  15   1   49.70    5.70
   5  15   1   56.19    5.30
  -5  15  -1   55.09    5.40
   5  15   1   55.69    5.60
   5  15   1   56.89    6.50
  -5  15  -1   53.19    6.40
  -5  15  -1   52.89    5.80
  -5  15  -1   69.39    6.90
   5  15   1   62.29    6.60
  -5  15  -1   54.39    8.30
  -5  15  -1   56.79    6.70
  -6 -15  -1   53.39   21.10
  -6  15  -1   42.10    5.20
  -6  15  -1   51.99    4.80
   6  15   1   42.70    5.60
   6  15   1   34.40    5.70
  -6  15  -1   37.70    5.40
   6  15   1   39.90    6.40
   6  15   1   38.20    4.40
   6  15   1   33.00    5.10
  -6  15  -1   45.10    8.50
   6  15   1   42.50    5.90
  -7 -15  -1    8.70   20.60
  -7  15  -1    8.60    7.10
   7  15   1   15.20    5.40
   7  15   1   14.00    5.00
   7  15   1   15.50    4.70
  -7  15  -1   13.90    4.50
   7  15   1   11.70    6.00
   7  15   1    5.50    5.00
  -7  15  -1   14.80    4.00
   7  15   1   14.60    4.00
  -8 -15  -1   32.10   21.40
   8  15   1   22.20    5.60
   8  15   1   27.30    4.90
  -8  15  -1   22.50    4.50
   8  15   1   20.10    4.20
   8  15   1   19.00    5.30
  -8  15  -1   33.10    4.00
   8  15   1   12.00    9.50
  -9  15  -1   10.80    3.80
   9  15   1    2.20    4.40
   9  15   1    7.80    3.70
  10  15   1    1.80    3.20
  10  15   1   -2.70    4.40
  10  15   1    1.10    3.40
  11  15   1    5.50    2.40
  11  15   1    2.60    3.00
  11  16  -1   16.90    3.20
  11  16  -1   19.00    3.50
  11  16  -1   15.00    2.30
  10  16  -1    2.60    3.20
 -10  16   1    4.00    5.50
  10  16  -1    4.70    4.40
   9  16  -1    1.50    4.30
   9  16  -1    4.40    3.70
  -9  16   1    1.10    3.80
   9  16  -1    3.70    3.50
  -8 -16   1   27.20   24.00
   8 -16  -1   -4.50   34.30
   8  16  -1    7.40    4.30
  -8  16   1    3.50    4.30
   8  16  -1    6.30    4.80
   8  16  -1    6.60    3.90
  -8  16   1   13.00    4.60
   7 -16  -1   30.10    7.30
   7 -16  -1   17.70   27.30
   7  16  -1   28.70    5.40
   7  16  -1   25.50    4.90
  -7  16   1   22.20    8.40
   7  16  -1   21.40    8.10
  -7  16   1   21.10    5.20
  -7  16   1   30.20    9.20
   7  16  -1   18.10    6.00
   7  16  -1   25.10    4.40
  -7  16   1   27.50    5.00
  -7  16   1   48.30    7.20
   6 -16  -1   -1.50    5.70
  -6 -16   1   15.10   19.10
   6 -16  -1   11.20    7.40
   6 -16  -1   14.50   23.70
   6  16  -1    7.50    3.80
   6  16  -1    1.00    5.50
  -6  16   1   -2.90    5.50
  -6  16   1    7.60    4.50
  -6  16   1   -0.20    4.80
   6  16  -1    4.50    4.70
  -6  16   1    5.40    7.60
   6  16  -1    2.10    4.90
  -6  16   1    1.80    3.80
  -6  16   1    8.60    5.30
   6  16  -1    6.50    4.50
  -5 -16   1    3.40    8.00
   5 -16  -1    4.90    7.30
   5 -16  -1  -34.50   19.10
   5 -16  -1   10.80    6.30
  -5 -16   1    5.90   19.30
  -5  16   1   -7.30    5.90
  -5  16   1    8.40    4.20
  -5  16   1    6.90    3.80
  -5  16   1   -1.30    5.00
   5  16  -1    8.30    3.70
   5  16  -1    8.80    4.70
   5  16  -1    7.00    4.40
   5  16  -1   10.30    5.10
  -5  16   1    5.70    9.70
  -5  16   1    7.10    4.90
  -4 -16   1   25.10   21.90
   4 -16  -1   17.90   18.10
  -4 -16   1   26.00    9.00
   4  16  -1   29.80    4.90
  -4  16   1   29.40    6.00
  -4  16   1   35.50    4.90
  -4  16   1   18.80    7.30
   4  16  -1   20.50    4.30
   4  16  -1   29.10    6.10
  -4  16   1   25.60    5.80
   4  16  -1   28.90    4.80
   4  16  -1   31.30    4.60
  -4  16   1   25.90    5.40
  -4  16   1   33.50    4.30
  -3 -16   1   -3.70   18.40
  -3 -16   1   16.00    8.80
   3 -16  -1   14.90    8.20
   3 -16  -1   43.60   26.00
  -3  16   1   14.00    4.60
  -3  16   1   15.70    4.00
   3  16  -1   13.10    6.10
   3  16  -1   12.80    3.50
  -3  16   1   12.80    4.10
   3  16  -1   11.60    4.30
  -3  16   1   22.20    7.10
  -3  16   1   11.40    3.70
   3  16  -1   14.90    3.90
   3  16  -1   22.90    5.60
  -3  16   1   12.20    4.90
   3  16  -1    9.50    4.00
   2 -16  -1   96.39   19.50
  -2 -16   1  107.89   13.60
   2 -16  -1   91.69   12.50
   2  16  -1  104.29    7.00
  -2  16   1  104.19    7.10
   2  16  -1  102.89    8.00
   2  16  -1  111.59    7.80
   2  16  -1  103.69    8.60
  -2  16   1   95.69    8.50
   2  16  -1  105.89    6.50
   2  16  -1  111.59    9.80
  -2  16   1  102.69    7.40
  -2  16   1  105.29    9.80
  -2  16   1  107.69    6.80
  -1 -16   1    2.10   18.30
  -1 -16   1   10.40    8.20
   1 -16  -1   10.40    7.80
   1  16  -1   13.40    5.00
  -1  16   1    6.80    3.20
  -1  16   1    6.40    3.80
   1  16  -1    9.90    4.00
   1  16  -1   12.80    5.80
  -1  16   1    8.50    4.30
   1  16  -1   15.10    4.60
  -1  16   1    8.10    3.30
   1  16  -1   10.00    3.50
  -1  16   1   11.50    6.30
  -1  16   1    2.90    3.50
   1  16  -1    8.80    3.80
   1  16  -1    4.90    3.10
   0 -16  -1   44.60   19.60
   0 -16   1   23.40    7.70
   0 -16   1   13.20   19.40
   0 -16  -1   29.50    8.20
   0  16   1   36.80    6.60
   0  16   1   32.90    3.70
   0  16  -1   31.30    4.60
   0  16  -1   32.80    6.30
   0  16   1   34.70    4.40
   0  16   1   34.00    5.00
   0  16   1   34.10    4.30
   0  16  -1   26.50    4.50
   0  16  -1   37.30    5.00
   0  16  -1   35.50    5.70
   0  16  -1   36.20    4.10
   0  16   1   30.50    4.00
   0  16  -1   25.70    3.60
   1 -16   1   37.20    9.00
   1 -16   1    6.20   18.40
  -1 -16  -1   31.50    8.40
   1  16   1   31.90    4.00
   1  16   1   24.60    4.10
  -1  16  -1   30.90    4.20
  -1  16  -1   35.30    5.00
  -1  16  -1   30.00    4.50
   1  16   1   25.60    4.20
  -1  16  -1   28.20    5.20
  -1  16  -1   31.70    6.30
   1  16   1   26.70    4.90
   1  16   1   31.50    3.70
   1  16   1   31.00    6.60
  -1  16  -1   31.40    4.10
  -2 -16  -1   73.89   10.00
  -2 -16  -1   60.19   17.20
   2 -16   1   60.79   39.00
   2 -16   1   75.89   10.00
   2  16   1   63.99    5.80
  -2  16  -1   64.19    6.10
   2  16   1   74.49    7.80
  -2  16  -1   67.39    6.80
   2  16   1   69.09    6.80
   2  16   1   62.39    6.10
   2  16   1   67.19    7.50
  -2  16  -1   60.99    4.80
  -2  16  -1   75.29    7.00
   2  16   1   60.19    6.60
  -2  16  -1   66.39    7.90
  -2  16  -1   64.39    6.40
  -3 -16  -1  190.68   24.60
   3 -16   1  140.79   13.40
   3 -16   1  108.39   24.30
  -3 -16  -1  130.69   14.50
  -3  16  -1  146.99    8.10
  -3  16  -1  154.18    8.90
  -3  16  -1  139.69    9.90
  -3  16  -1  150.98    8.20
   3  16   1  158.48    7.90
   3  16   1  150.58    9.70
  -3  16  -1  137.49   10.20
   3  16   1  144.79    8.20
  -3  16  -1  138.79   11.70
   3  16   1  142.79    8.80
   4 -16   1   30.40   25.00
  -4 -16  -1   30.60   17.70
  -4  16  -1   51.89    5.60
  -4  16  -1   49.10    6.20
   4  16   1   70.89    5.80
  -4  16  -1   66.89    6.90
   4  16   1   51.39    5.50
  -4  16  -1   59.39    8.70
   4  16   1   56.69    5.20
   4  16   1   61.29    6.50
  -4  16  -1   54.19    5.40
  -5 -16  -1   62.89   20.60
   5 -16   1   80.49    9.10
   5 -16   1   59.79   26.40
   5  16   1   69.79    6.40
   5  16   1   65.89    6.10
  -5  16  -1   68.09    9.50
  -5  16  -1   64.49    5.90
   5  16   1   68.79    6.40
  -5  16  -1   62.09    5.30
   5  16   1   54.49    6.20
  -5  16  -1   67.69    9.90
   5  16   1   70.29    7.40
   5  16   1   52.49    6.50
  -5  16  -1   68.59    6.80
   6  16   1    6.80    3.80
  -6  16  -1    7.90    4.10
   6  16   1    2.40    4.90
   6  16   1    2.70    4.60
   6  16   1    4.10    5.80
  -6  16  -1    7.90    7.00
  -6  16  -1    4.80    4.70
   6  16   1    2.00    4.70
   6  16   1    5.50    4.40
  -6  16  -1   -0.30    4.40
  -7 -16  -1   47.40   22.00
   7  16   1   34.20    6.40
   7  16   1   35.20    6.00
  -7  16  -1   24.80    4.70
   7  16   1   20.60    5.60
   7  16   1   30.30    9.10
  -7  16  -1   22.80    5.80
   7  16   1   26.10    4.40
  -7  16  -1   47.60   12.00
   7  16   1   23.60    4.90
  -8 -16  -1   12.00   26.10
  -8  16  -1   23.30    4.40
  -8  16  -1   33.00    3.90
   8  16   1   35.90    4.40
   8  16   1   22.80    5.00
   8  16   1   28.50    5.50
   8  16   1   32.40    4.90
   9  16   1   20.90    4.60
  -9  16  -1   25.10    3.90
   9  16   1   16.40    5.00
   9  16   1   31.20    4.40
   9  16   1   25.90    4.00
  10  16   1    8.70    3.00
  10  16   1    0.70    3.70
  10  16   1   -3.80    6.00
  11  16   1    5.50    2.20
  11  16   1    1.90    2.60
 -10  17   1    0.10    3.00
  10  17  -1    5.90    3.40
  10  17  -1    2.10    2.70
   9  17  -1    1.90    5.40
   9  17  -1   -0.90    3.10
   9  17  -1   -1.60    3.90
  -9  17   1    2.30    3.60
  -8 -17   1   12.30   26.40
   8 -17  -1   16.40   29.40
   8  17  -1    0.40    3.60
  -8  17   1    0.60    4.00
   8  17  -1    1.10    4.40
   8  17  -1   -2.70    3.90
   7 -17  -1   13.10    6.70
  -7 -17   1   16.10   27.80
   7 -17  -1   -3.60   26.40
  -7  17   1   22.90    7.30
   7  17  -1   11.60    4.40
  -7  17   1   14.00    4.90
   7  17  -1    3.40    6.10
   7  17  -1   13.70    4.70
  -7  17   1   15.40    5.30
   7  17  -1   19.70    4.40
   7  17  -1   15.40    5.40
   6 -17  -1   10.80    7.20
   6 -17  -1  -12.90   23.40
   6 -17  -1    7.20    6.00
  -6 -17   1   10.70   25.80
   6  17  -1   15.80    5.30
  -6  17   1    6.80    4.60
   6  17  -1    9.50    4.60
  -6  17   1    3.80    4.90
   6  17  -1   13.40    4.50
  -6  17   1   26.50    7.70
   6  17  -1    6.50    6.20
  -6  17   1   11.00    4.00
   6  17  -1   11.40    4.00
  -6  17   1   16.10    5.80
  -6  17   1   10.80    6.30
  -5 -17   1   91.89   26.00
  -5 -17   1   19.20    8.50
   5 -17  -1   35.80    6.90
   5 -17  -1   80.19   22.70
   5 -17  -1   38.30    8.40
  -5  17   1   22.30    5.80
   5  17  -1   26.50    4.70
   5  17  -1   22.80    4.80
   5  17  -1   13.60    7.20
  -5  17   1   28.60    5.80
  -5  17   1   25.90    4.20
  -5  17   1   15.90    5.20
  -5  17   1   41.20    8.60
  -5  17   1   26.30    4.70
   5  17  -1   24.70    5.30
   5  17  -1   22.10    6.50
  -5  17   1   27.90    7.40
   5  17  -1   25.30    4.10
   4 -17  -1    7.70   19.10
   4 -17  -1    2.80    7.40
  -4 -17   1    4.70   21.00
  -4 -17   1    4.70    8.30
   4  17  -1    5.50    7.60
   4  17  -1    2.20    3.60
  -4  17   1    8.70    4.20
  -4  17   1    5.50    7.30
  -4  17   1    4.80    4.00
  -4  17   1    7.40   11.00
   4  17  -1   -2.20    4.80
   4  17  -1    9.20    4.60
   4  17  -1    7.70    8.00
  -4  17   1    1.90    5.10
  -3 -17   1   31.00   19.00
   3 -17  -1   25.80    9.40
   3 -17  -1   16.30   18.90
  -3  17   1   22.90    5.70
  -3  17   1   15.80    4.50
  -3  17   1   12.90    5.20
   3  17  -1   10.70    6.40
   3  17  -1    9.30    5.40
   3  17  -1   19.40    4.20
   3  17  -1   19.00    4.60
  -3  17   1   19.20    4.30
   3  17  -1   23.10    4.90
   3  17  -1   18.20    4.60
  -3  17   1   22.80    7.60
  -2 -17   1    4.10   18.50
  -2 -17   1   24.60    9.20
   2 -17  -1   27.40    8.60
   2 -17  -1   15.70   17.50
   2  17  -1   19.10    3.60
   2  17  -1   10.10    4.50
   2  17  -1   11.60    5.40
   2  17  -1   12.40    3.90
   2  17  -1   11.20    4.30
  -2  17   1    9.60    4.10
  -2  17   1   10.20    5.10
   2  17  -1   12.40    6.20
  -2  17   1   12.30    3.70
  -2  17   1   11.20    4.00
  -2  17   1   15.50    6.90
  -2  17   1   16.10    5.00
  -1 -17   1   14.20   23.90
   1 -17  -1   18.80    8.60
   1 -17  -1    5.20   18.20
   1  17  -1    5.60    4.20
  -1  17   1   12.60    6.70
  -1  17   1   13.80    3.80
   1  17  -1    6.50    3.30
  -1  17   1    4.20    3.90
   1  17  -1    7.00    4.20
   1  17  -1    8.30    6.30
  -1  17   1    6.90    3.90
   1  17  -1    4.00    5.30
  -1  17   1    6.60    3.40
   1  17  -1   10.10    3.70
  -1  17   1    6.20    4.70
   1  17  -1    6.30    4.60
   0 -17   1   37.80   21.60
   0 -17   1   13.90    8.60
   0 -17  -1   11.60    7.90
   0 -17  -1   35.30   26.50
   0  17   1    7.20    4.70
   0  17  -1    8.40    4.30
   0  17   1    7.70    3.30
   0  17  -1    9.70    6.20
   0  17   1   10.40    4.10
   0  17  -1    5.70    3.20
   0  17  -1    6.00    5.00
   0  17   1    6.60    3.60
   0  17   1    5.50    6.60
   0  17  -1   10.40    4.70
   0  17  -1    1.50    3.90
   0  17  -1    9.60    3.80
   0  17   1    9.70    4.00
  -1 -17  -1    4.60    7.80
   1 -17   1   -5.70   25.40
  -1 -17  -1   -1.60   16.70
   1 -17   1   13.10    8.80
   1  17   1   12.40    4.20
   1  17   1   19.80    4.50
   1  17   1   11.30    3.40
  -1  17  -1   20.30    6.70
  -1  17  -1   10.60    4.30
   1  17   1   13.50    6.80
  -1  17  -1   13.10    4.00
  -1  17  -1    9.30    5.10
   1  17   1   13.20    3.80
  -1  17  -1   16.60    3.60
   1  17   1   14.50    4.80
  -1  17  -1   15.50    4.80
   2 -17   1    4.30    8.50
  -2 -17  -1   30.40   17.20
  -2 -17  -1    4.40    8.00
   2 -17   1   26.50   23.60
  -2  17  -1    9.10    4.10
   2  17   1    0.80    4.80
   2  17   1    9.40    3.40
   2  17   1    5.30    4.10
   2  17   1    6.30    3.90
  -2  17  -1    1.30    3.60
  -2  17  -1    0.50    3.90
   2  17   1    7.20    3.80
  -2  17  -1    1.50    5.10
  -2  17  -1    3.90    4.70
   2  17   1    8.80    6.40
  -2  17  -1    7.20    6.70
   3 -17   1    4.40    7.70
   3 -17   1  -35.60   21.80
  -3 -17  -1   10.30   16.80
  -3  17  -1   12.70    4.00
  -3  17  -1   13.50    5.90
   3  17   1   10.50    3.90
   3  17   1    9.90    4.20
  -3  17  -1    6.20    5.20
   3  17   1    7.80    4.40
   3  17   1    2.30    6.60
   3  17   1   17.80    5.30
   3  17   1    7.50    5.40
  -3  17  -1    9.20    7.00
  -3  17  -1    7.30    3.90
  -4 -17  -1   10.90    8.40
   4 -17   1   21.60    7.60
   4 -17   1  -11.60   23.60
  -4 -17  -1   16.00   18.40
   4  17   1   11.20    4.60
  -4  17  -1   11.30    4.30
  -4  17  -1   17.20    6.60
   4  17   1   15.60    5.70
  -4  17  -1   23.00    7.90
   4  17   1   10.00    3.70
  -4  17  -1   10.70    5.50
   4  17   1    9.40    6.70
  -4  17  -1   16.20    4.40
   5 -17   1   35.40    6.80
  -5 -17  -1   34.90   20.80
   5 -17   1   51.39    8.40
   5 -17   1   42.70   24.80
   5  17   1   36.30    5.80
  -5  17  -1   38.10    5.20
   5  17   1   40.30    5.30
   5  17   1   36.60    5.00
  -5  17  -1   34.00    4.80
   5  17   1   32.90    6.10
   5  17   1   34.30    4.50
  -5  17  -1   33.90    5.60
  -5  17  -1   42.60    8.40
  -5  17  -1   50.89    9.20
  -6 -17  -1   36.30   21.20
   6  17   1   39.90    6.10
   6  17   1   47.00    7.10
   6  17   1   38.70    5.30
  -6  17  -1   36.40    5.10
  -6  17  -1   51.79    8.50
  -6  17  -1   40.90    5.40
   6  17   1   43.00    4.70
  -6  17  -1   38.80    4.60
   6  17   1   37.20    5.20
  -7 -17  -1   -1.30   21.30
   7  17   1   17.20    4.70
   7  17   1   18.70    4.10
   7  17   1   18.40    5.40
  -7  17  -1   16.00    4.30
  -7  17  -1   21.30    3.90
   7  17   1   13.80    4.80
   8  17   1    7.70    7.50
   8  17   1    8.40    3.70
   8  17   1    5.90    6.30
  -8  17  -1    9.00    3.10
  -8  17  -1    0.10    3.80
   8  17   1    5.90    4.40
  -9  17  -1    3.20    4.90
   9  17   1    5.40    3.50
   9  17   1   -0.20    5.20
   9  17   1    6.40    3.40
  10  17   1    9.70    2.80
  10  17   1    9.00    3.20
  10  18  -1   12.50    2.50
 -10  18   1   11.10    3.40
  10  18  -1   10.60    3.50
  10  18  -1    9.50    3.10
   9  18  -1    2.10    4.20
  -9  18   1    7.00    3.80
   9  18  -1    9.10    3.90
   8  18  -1   11.70    3.90
   8  18  -1   11.50    4.30
   8  18  -1    8.00    3.60
  -8  18   1    8.10    4.00
  -7 -18   1   79.89   32.90
   7 -18  -1   20.70    6.70
   7 -18  -1   17.10   22.60
   7  18  -1   27.00    4.10
   7  18  -1   21.00    4.70
   7  18  -1   24.70    5.50
  -7  18   1   21.00    5.90
  -7  18   1   18.60    4.50
   7  18  -1   27.90    4.90
  -6 -18   1   11.00   21.30
   6 -18  -1   37.20   19.80
  -6  18   1    4.10    5.60
   6  18  -1   -2.70    5.00
   6  18  -1    8.10    4.40
  -6  18   1   -0.90    4.70
   6  18  -1    0.90    6.30
  -6  18   1   -1.40    5.90
  -6  18   1   19.40    7.30
  -6  18   1    1.90    5.30
   6  18  -1   11.40    4.80
  -5 -18   1   -0.10    8.10
   5 -18  -1   -2.50    6.30
   5 -18  -1   10.80    7.50
  -5 -18   1    1.20   20.00
  -5  18   1    0.90    4.90
  -5  18   1    9.60    4.50
   5  18  -1    6.20    4.40
  -5  18   1   14.00    7.80
  -5  18   1   11.70    5.50
  -5  18   1    7.90    3.90
   5  18  -1    2.50    5.80
   5  18  -1    7.40    4.40
   5  18  -1   10.80    3.80
   4 -18  -1    6.60    6.40
   4 -18  -1   -6.20   18.80
  -4 -18   1    6.70    8.40
  -4 -18   1   15.10   19.50
   4 -18  -1   12.70    8.00
  -4  18   1   16.70    8.10
   4  18  -1   18.70    3.80
  -4  18   1   11.10    4.90
  -4  18   1    7.10    5.50
   4  18  -1    6.20    5.10
  -4  18   1    9.80    4.10
  -4  18   1   19.40    4.70
   4  18  -1    5.10    6.00
  -4  18   1   18.30    4.50
   4  18  -1   14.90    5.10
  -4  18   1   11.90    6.10
   4  18  -1    1.40    6.80
   4  18  -1    7.80    4.20
  -3 -18   1   30.50   19.90
  -3 -18   1   30.00    9.50
   3 -18  -1   32.70   19.80
   3 -18  -1   35.50    9.00
  -3  18   1   24.30    7.90
  -3  18   1   13.20    5.50
  -3  18   1   21.50    5.90
  -3  18   1   19.40    4.20
  -3  18   1   14.00    5.30
  -3  18   1   22.80    4.30
   3  18  -1   22.20    4.00
  -3  18   1   26.10    4.80
   3  18  -1   28.50    5.50
   3  18  -1   20.20    6.10
   3  18  -1   30.80   11.10
   3  18  -1   14.90    5.30
   3  18  -1   22.20    5.10
   2 -18  -1   18.10   19.20
  -2 -18   1  -11.30   20.70
  -2 -18   1   24.40    8.70
   2 -18  -1   25.90    9.30
   2  18  -1    9.30    5.30
   2  18  -1   19.50    5.00
  -2  18   1   19.30    6.90
  -2  18   1   14.70    4.30
   2  18  -1   17.70    6.10
  -2  18   1   19.40    4.00
   2  18  -1   16.50    3.70
   2  18  -1   22.10    5.00
  -2  18   1   28.60    5.60
   2  18  -1   17.60    4.20
  -2  18   1   17.30    4.80
   2  18  -1   23.90    7.00
  -1 -18   1   16.90   20.20
   1 -18  -1   -1.80   17.70
   1 -18  -1    6.00    8.80
  -1 -18   1    5.00    9.10
   1  18  -1   13.60    6.90
  -1  18   1   11.10    4.30
   1  18  -1    9.30    4.60
  -1  18   1   10.40    7.20
  -1  18   1   11.00    4.10
  -1  18   1    6.90    5.30
  -1  18   1   14.30    4.00
   1  18  -1   10.80    5.40
   1  18  -1   12.90    5.30
   1  18  -1   12.90    4.70
   1  18  -1    5.30    3.50
   1  18  -1   10.30    3.90
   0 -18  -1    6.50   17.90
   0 -18   1    3.50    8.70
   0 -18   1   11.80   20.20
   0 -18  -1    8.10    8.50
   0  18  -1   14.40    7.00
   0  18   1    6.90    4.50
   0  18  -1   10.10    4.10
   0  18   1   16.50    7.00
   0  18  -1   10.40    4.40
   0  18  -1   14.80    3.80
   0  18   1   14.90    5.50
   0  18   1   10.90    3.90
   0  18   1    3.00    4.20
   0  18  -1   16.00    5.70
   1 -18   1   -6.10   22.20
  -1 -18  -1   14.10   18.00
   1 -18   1   17.10    9.10
  -1 -18  -1   21.00    8.90
   1  18   1   28.50    5.60
  -1  18  -1   30.30    5.60
  -1  18  -1   30.60    6.00
   1  18   1   23.60    4.80
   1  18   1   15.80    4.20
   1  18   1   22.00    4.70
  -1  18  -1   21.90    4.40
   1  18   1   19.70    7.20
   1  18   1   24.50    4.30
  -1  18  -1   30.40    4.80
  -1  18  -1   32.80    4.20
  -1  18  -1   30.30    7.50
   2 -18   1   77.49   26.60
  -2 -18  -1   36.60    9.80
  -2 -18  -1   49.90   19.20
   2 -18   1   34.40    9.10
  -2  18  -1   25.40    7.10
   2  18   1   27.10    4.10
   2  18   1   39.30    5.00
  -2  18  -1   30.50    4.40
   2  18   1   32.70    5.20
  -2  18  -1   28.70    4.70
  -2  18  -1   30.10    5.70
   2  18   1   14.20    9.00
   3 -18   1   11.70   25.00
  -3 -18  -1   22.20    9.00
   3 -18   1   31.30    8.80
  -3 -18  -1   16.20   18.40
   3  18   1   34.40    4.20
  -3  18  -1   40.80    8.40
  -3  18  -1   32.50    6.30
   3  18   1   44.20    8.20
  -3  18  -1   28.80    5.90
   3  18   1   25.00    5.90
   3  18   1   22.40    5.10
  -3  18  -1   27.90    4.70
   3  18   1   31.70    5.20
  -3  18  -1   27.50    4.60
   3  18   1   26.00    4.60
   4 -18   1   55.89   27.80
  -4 -18  -1   72.49   10.30
  -4 -18  -1   79.79   21.00
   4 -18   1   73.59    9.00
   4  18   1   54.49    6.10
  -4  18  -1   56.59    5.40
  -4  18  -1   46.40    6.50
  -4  18  -1   62.39    9.30
   4  18   1   56.09    4.90
   4  18   1   60.29    5.60
  -4  18  -1   65.19    5.70
  -4  18  -1   74.59    7.60
  -4  18  -1   56.19    6.20
   4  18   1   62.29    9.00
   4  18   1   63.99    6.20
   4  18   1   63.99    7.40
  -5 -18  -1  -16.50   19.20
   5 -18   1  -12.50   29.50
   5 -18   1   10.60    7.00
   5 -18   1    5.00    6.10
   5  18   1    9.00    4.90
  -5  18  -1    6.80    7.10
  -5  18  -1    4.90    4.40
  -5  18  -1   10.50    4.20
   5  18   1    6.50    5.00
   5  18   1    7.10    3.80
   5  18   1    8.00    5.60
  -5  18  -1    4.20    4.70
   5  18   1   12.40    4.40
  -6 -18  -1   11.90   20.60
   6 -18   1   25.20    7.30
  -6  18  -1   22.10    4.80
   6  18   1   25.00    4.80
   6  18   1   26.40    5.50
  -6  18  -1   26.60    5.90
  -6  18  -1   25.10    4.20
   6  18   1   33.40    4.90
   6  18   1   25.90    6.60
   6  18   1   26.70    4.30
  -6  18  -1   32.10    7.70
  -7 -18  -1   38.30   24.30
   7  18   1   24.00    5.30
   7  18   1   17.60    4.00
   7  18   1   22.80    4.70
  -7  18  -1   19.90    4.30
  -7  18  -1   25.60    3.80
   8  18   1    3.00    3.50
   8  18   1    3.80    3.90
  -8  18  -1    4.30    3.60
  -8  18  -1    2.40    3.80
   8  18   1    0.00    3.70
   8  18   1    4.90    4.50
   9  18   1   15.30    3.50
   9  18   1   15.00    3.80
   9  18   1   25.20    4.10
  10  18   1   13.10    2.50
  10  18   1    9.50    2.90
   9  19  -1   -0.10    3.10
  -9  19   1    0.80    2.90
   9  19  -1    2.20    2.80
   9  19  -1    2.30    3.80
  -8  19   1    5.70    3.60
   8  19  -1    1.90    3.30
   8  19  -1   -0.60    4.40
   8  19  -1   -2.80    3.30
   7 -19  -1    3.40    6.20
   7  19  -1    2.50    3.40
   7  19  -1    2.50    4.10
  -7  19   1    3.90    3.90
  -7  19   1   -2.90    4.50
  -6 -19   1   28.70   24.50
   6 -19  -1   22.90   22.80
   6 -19  -1   21.50    6.10
   6 -19  -1   32.60    7.50
   6  19  -1   40.40    6.00
   6  19  -1   41.90    5.00
  -6  19   1   31.40    5.30
  -6  19   1   34.20    4.90
  -6  19   1   39.30    4.20
  -6  19   1   34.60    5.90
   6  19  -1   32.00    4.80
   6  19  -1   35.50    4.30
  -5 -19   1    9.80   24.60
   5 -19  -1   22.40   18.70
   5 -19  -1   24.20    8.20
  -5 -19   1   26.20   10.90
   5 -19  -1   28.80   11.40
   5  19  -1   41.10    5.00
  -5  19   1   36.30    6.30
   5  19  -1   33.00    5.90
  -5  19   1   30.10    5.50
  -5  19   1   43.80    5.40
   5  19  -1   42.30    4.80
   5  19  -1   33.40    7.20
  -5  19   1   50.39    7.10
  -5  19   1   34.60    5.80
  -5  19   1   38.70    8.50
   4 -19  -1   10.90   19.60
  -4 -19   1  -12.00   22.20
   4 -19  -1   -4.60    6.80
   4 -19  -1    0.40    7.10
  -4 -19   1    5.80    8.40
  -4  19   1   -4.00    5.80
  -4  19   1   12.60    7.90
  -4  19   1   -5.80    4.10
  -4  19   1    2.60    5.50
   4  19  -1    2.70    4.30
   4  19  -1   -0.10    3.60
   4  19  -1    3.30    5.70
  -4  19   1   -3.70    4.80
  -4  19   1   -5.50    3.80
   4  19  -1    3.80    6.00
  -3 -19   1  -24.30   19.30
   3 -19  -1    5.70   20.20
   3 -19  -1    5.90    7.60
  -3 -19   1    3.20    8.90
  -3  19   1   -2.10    5.20
  -3  19   1   -5.10    4.20
   3  19  -1    1.10    4.10
   3  19  -1   -6.30    6.90
   3  19  -1    3.90    3.50
   3  19  -1    3.30    5.40
  -3  19   1    1.50    3.90
  -3  19   1    3.60    4.00
   3  19  -1    6.90    6.00
   3  19  -1    4.60    4.90
  -3  19   1    8.30    7.60
  -3  19   1   -1.20    5.60
  -3  19   1    6.30    4.50
  -2 -19   1   27.50    9.10
   2 -19  -1   51.79   19.60
  -2 -19   1   33.20   23.40
   2  19  -1   14.80    5.40
  -2  19   1   23.80    7.60
   2  19  -1   24.50    7.50
   2  19  -1   23.60    4.00
  -2  19   1   21.00    4.20
   2  19  -1   24.30    6.30
  -2  19   1   19.00    5.50
   2  19  -1   24.40    4.60
   2  19  -1   22.40    5.20
  -2  19   1   25.10    4.90
  -2  19   1   19.80    6.10
  -2  19   1   23.50    4.60
   2  19  -1   16.50    5.00
   1 -19  -1   22.90    9.50
  -1 -19   1   21.90    9.30
   1 -19  -1   20.30   19.60
  -1 -19   1   18.80   23.40
  -1  19   1   29.90    4.20
  -1  19   1   28.70    8.00
  -1  19   1   31.50    5.10
  -1  19   1   22.90    5.90
   1  19  -1   19.20    5.40
   1  19  -1   16.90    5.00
   1  19  -1   32.80    4.20
   1  19  -1   27.20    5.20
  -1  19   1   21.70    4.50
   1  19  -1   28.90    4.60
   1  19  -1   22.90    6.10
   1  19  -1   35.20    7.70
   0 -19  -1   28.90    9.70
   0 -19  -1   25.40   19.70
   0 -19   1   21.70   22.50
   0 -19   1   23.80    9.20
   0  19   1   32.40    4.60
   0  19   1   35.60    4.30
   0  19  -1   34.70    6.50
   0  19  -1   33.60    4.30
   0  19   1   41.80    8.40
   0  19  -1   27.10    4.70
   0  19  -1   27.90    7.70
   0  19   1   24.00    6.10
   0  19  -1   33.50    5.30
   0  19   1   34.10    5.10
   0  19  -1   36.00    5.60
   0  19   1   26.00    5.20
   1 -19   1   34.20   24.90
  -1 -19  -1   14.40   19.70
  -1 -19  -1   30.70    9.30
   1 -19   1   25.50    9.30
  -1  19  -1   31.90    4.90
   1  19   1   31.20    5.30
  -1  19  -1   35.10    6.50
   1  19   1   38.90    5.80
   1  19   1   28.30    4.60
   1  19   1   42.20    4.40
  -1  19  -1   39.10    6.10
   1  19   1   37.00    5.30
   1  19   1   40.50    6.70
  -1  19  -1   40.30    8.00
  -1  19  -1   38.20    4.50
   1  19   1   45.10    8.30
  -2 -19  -1   25.50   19.60
   2 -19   1   17.50   22.90
  -2 -19  -1   13.00    8.60
   2 -19   1   25.10    9.20
   2  19   1    9.70    3.80
   2  19   1    4.50    4.70
  -2  19  -1   13.10    7.80
  -2  19  -1   11.90    4.00
  -2  19  -1    3.40    4.30
   2  19   1    6.40    4.10
  -2  19  -1    4.80    3.90
  -2  19  -1   15.30    5.90
   2  19   1    8.70    7.50
   2  19   1   14.30    5.70
  -2  19  -1    1.90    5.40
   2  19   1    3.10    4.70
   3 -19   1   29.00    9.00
  -3 -19  -1   21.30    8.80
   3  19   1   17.20    5.00
   3  19   1   24.50    4.10
   3  19   1   17.50    7.80
  -3  19  -1   24.00    5.30
  -3  19  -1   25.00    6.50
  -3  19  -1   12.10    4.40
  -3  19  -1   27.00    6.10
   3  19   1   19.50    4.50
   3  19   1   22.20    6.10
  -3  19  -1   38.70    8.40
  -3  19  -1   24.10    4.60
   3  19   1   23.00    5.30
  -4 -19  -1   11.80    8.30
  -4 -19  -1   14.30   19.10
   4 -19   1   10.10    7.60
   4 -19   1   36.50   26.30
  -4  19  -1   16.60    8.00
  -4  19  -1    4.50    4.00
   4  19   1    7.90    3.80
   4  19   1   10.20    4.30
  -4  19  -1   -1.00    4.70
   4  19   1   14.00    5.10
   4  19   1    1.80    5.80
  -4  19  -1    4.60    4.10
   4  19   1    1.90    4.70
   4  19   1   24.60    7.80
  -4  19  -1    2.90    6.60
  -4  19  -1   40.70    9.20
   5 -19   1   19.50    8.30
  -5 -19  -1  -10.80   19.70
   5 -19   1    1.00   24.70
   5 -19   1   22.90    7.50
  -5  19  -1   24.90    6.50
   5  19   1   24.40    4.70
   5  19   1   29.30    5.60
   5  19   1   24.60    8.10
   5  19   1   22.50    5.30
  -5  19  -1   28.30    5.10
   5  19   1   20.80    5.30
  -5  19  -1   18.40    5.70
   5  19   1   19.30    6.00
  -6 -19  -1  -26.40   30.30
   6 -19   1   30.10    7.00
  -6  19  -1   28.40    4.10
   6  19   1   28.60    4.20
  -6  19  -1   25.20    4.60
   6  19   1   28.10    4.80
   6  19   1   32.50    5.50
   7  19   1   43.00    4.40
  -7  19  -1   35.30    3.80
   7  19   1   39.00    5.80
   7  19   1   33.20    5.20
  -7  19  -1   37.90    4.40
   7  19   1   42.90    4.70
   8  19   1    5.20    3.50
  -8  19  -1    8.20    3.60
   8  19   1    8.90    3.40
   8  19   1    3.60    5.00
   9  19   1    1.70    2.70
   9  19   1    2.60    2.90
   9  19   1   -1.30    2.60
   9  20  -1   14.00    2.90
  -9  20   1    9.40    2.70
   9  20  -1   11.90    2.60
   9  20  -1   15.50    3.80
   8  20  -1    6.30    3.10
   8  20  -1    6.50    4.50
  -8  20   1    5.70    3.50
   8  20  -1    9.30    3.00
   7 -20  -1    4.10    6.30
   7  20  -1    8.10    3.80
   7  20  -1   -3.00    4.90
  -7  20   1    1.70    6.00
   7  20  -1    7.50    4.00
   7  20  -1    3.30    3.30
  -7  20   1    5.90    3.80
   6 -20  -1   26.10    5.90
   6 -20  -1   19.20    6.70
  -6  20   1   28.00    3.80
   6  20  -1   27.80    4.30
   6  20  -1   28.70    4.80
  -6  20   1   21.80    4.50
   6  20  -1   30.80    7.90
   6  20  -1   32.20    4.00
  -6  20   1   24.10    6.70
  -5 -20   1   33.30   26.40
   5 -20  -1   23.00    6.70
   5 -20  -1   22.60   22.90
   5 -20  -1   37.80    8.10
  -5 -20   1   22.90    8.30
   5  20  -1   20.80    5.80
   5  20  -1   28.60    5.70
  -5  20   1   30.00    5.30
  -5  20   1   27.50    4.70
   5  20  -1   33.20    4.20
  -5  20   1   30.40    4.20
  -5  20   1   32.50    6.00
   5  20  -1   31.30    4.80
  -4 -20   1   42.50   24.00
   4 -20  -1   18.90   21.70
  -4 -20   1    8.50   10.70
  -4  20   1    3.60    5.20
   4  20  -1   14.10    4.40
   4  20  -1   15.80    5.50
  -4  20   1    5.40    4.90
  -4  20   1   16.30    5.60
   4  20  -1   21.30    4.80
  -4  20   1   28.90    8.00
   4  20  -1    1.80    6.00
  -4  20   1    9.70    6.50
  -3 -20   1   20.60    9.30
   3 -20  -1    1.00   18.50
   3 -20  -1   22.50    8.40
  -3 -20   1   12.30   19.50
   3  20  -1   20.50    6.30
   3  20  -1    7.60    6.20
  -3  20   1   22.50    6.30
  -3  20   1   19.80    6.70
   3  20  -1   22.60    4.50
   3  20  -1   18.50    3.90
  -3  20   1   16.30    4.40
  -3  20   1   36.40    8.50
  -3  20   1   16.60    4.40
   3  20  -1   14.20    5.60
  -3  20   1   31.80    6.30
  -2 -20   1   24.90   22.10
  -2 -20   1   25.40    9.30
   2 -20  -1   36.60    9.50
   2 -20  -1   25.70   20.30
  -2  20   1   17.10    7.80
   2  20  -1   15.50    5.50
  -2  20   1   15.90    4.60
   2  20  -1   18.20    3.90
   2  20  -1    8.90    6.30
  -2  20   1   24.30    6.20
  -2  20   1   23.00    4.30
  -2  20   1   21.20    4.90
   2  20  -1   18.10    4.60
   2  20  -1   20.60    7.40
   1 -20  -1   17.10    9.10
  -1 -20   1   -3.40   22.70
  -1 -20   1   24.40    9.30
   1 -20  -1   44.20   21.60
   1  20  -1   11.80    6.00
   1  20  -1   12.10    5.20
   1  20  -1   24.60    4.10
  -1  20   1   11.40    7.70
  -1  20   1   19.20    6.30
  -1  20   1   11.80    4.00
  -1  20   1   16.50    4.80
   1  20  -1   23.20    7.60
   1  20  -1   11.00    4.40
  -1  20   1    9.20    4.40
  -1  20   1   25.00    6.40
   0 -20  -1    7.30    8.90
   0 -20   1    6.70    9.20
   0 -20  -1    5.70   32.50
   0 -20   1   -1.30   27.60
   0  20   1    6.00    4.60
   0  20  -1   13.30    3.90
   0  20  -1    6.30    4.40
   0  20  -1    8.20    6.20
   0  20  -1   11.90    5.00
   0  20   1   12.70    4.20
   0  20  -1    7.00    5.40
   0  20  -1   15.80    7.60
   0  20   1   16.60    7.80
   0  20   1   11.20    3.80
   0  20   1   16.40    6.00
   1 -20   1   14.20    9.20
   1 -20   1  -10.90   24.80
  -1 -20  -1   16.80    9.20
  -1 -20  -1   15.40   20.40
  -1  20  -1    8.40    6.60
  -1  20  -1   32.30    7.90
   1  20   1   11.20    5.20
   1  20   1   11.60    4.20
   1  20   1    8.80    4.80
   1  20   1    5.70    6.00
   1  20   1   17.20    3.90
   1  20   1   23.40    8.00
   1  20   1    6.90    5.80
  -1  20  -1   17.60    6.40
  -1  20  -1   18.40    4.10
  -1  20  -1    3.80    4.30
  -2 -20  -1  -20.90   19.00
   2 -20   1    7.00    8.70
   2 -20   1    0.00   27.20
  -2 -20  -1    2.70    8.30
  -2  20  -1    5.50    4.00
   2  20   1    2.10    5.20
  -2  20  -1   -4.00    3.90
   2  20   1    0.90    4.60
   2  20   1   -1.90    4.80
   2  20   1    2.70    4.20
   2  20   1    1.10    7.70
   2  20   1    2.40    3.60
  -2  20  -1   -6.00    5.70
   2  20   1   -6.90    5.80
  -2  20  -1   15.50    6.00
   3 -20   1   26.20    8.70
   3 -20   1    7.30   21.90
  -3 -20  -1   11.00    8.40
  -3 -20  -1   25.80   20.50
   3  20   1   15.50    3.90
   3  20   1    4.00    6.60
  -3  20  -1   12.90    4.40
   3  20   1   17.00   11.30
   3  20   1    3.20    4.20
  -3  20  -1    4.40    4.70
  -3  20  -1    2.00    4.20
  -3  20  -1   17.20    7.30
  -3  20  -1   39.60   13.10
  -4 -20  -1    0.50    7.90
  -4 -20  -1   -3.50   19.80
   4 -20   1    2.30    6.70
   4 -20   1    6.30   29.90
   4 -20   1   13.30    7.30
   4  20   1   -4.80    5.60
   4  20   1    1.80    3.70
   4  20   1  -11.10    7.50
  -4  20  -1   -1.80    4.40
  -4  20  -1   -3.50    4.60
   4  20   1    0.20    4.80
  -4  20  -1   22.30    7.10
  -4  20  -1   -1.00    4.60
   4  20   1   -0.30    5.20
   4  20   1    1.00    4.10
   5 -20   1    0.60   26.80
   5 -20   1    5.40    6.60
   5 -20   1    3.10    6.00
   5  20   1    3.10    4.20
   5  20   1    6.60    4.80
  -5  20  -1    0.40    4.10
  -5  20  -1    6.30    3.80
   5  20   1    7.50    3.70
   6 -20   1    1.10    5.90
   6  20   1    6.00    5.40
  -6  20  -1    7.40    3.90
  -6  20  -1    8.00    3.40
   6  20   1    4.20    3.50
   6  20   1    3.30    5.50
   7  20   1    9.70    3.50
   7  20   1   13.50    4.80
  -7  20  -1   16.30    4.70
   7  20   1    9.60    3.70
  -7  20  -1    8.20    3.60
   8  20   1   10.70    3.20
  -8  20  -1    9.30    3.00
   8  20   1   13.30    4.00
   8  20   1   17.20    3.20
   9  20   1   -1.80    2.30
   9  20   1    1.80    2.30
   9  20   1   -4.40    3.10
   8  21  -1    8.10    2.80
  -8  21   1    5.10    3.00
   8  21  -1    8.90    2.80
   8  21  -1    1.80    3.70
   7 -21  -1    3.10    5.50
   7  21  -1    2.10    3.60
   7  21  -1    9.70    3.50
   7  21  -1    9.00    7.10
  -7  21   1   10.80    4.40
   6 -21  -1   43.70    7.00
   6 -21  -1   38.60    5.90
   6  21  -1   38.30    5.80
  -6  21   1   47.60    5.00
  -6  21   1   41.80    4.40
   6  21  -1   46.70    4.70
   6  21  -1   47.40    4.20
  -6  21   1   36.50    4.60
   5 -21  -1   26.10    7.20
   5 -21  -1   16.10    6.00
  -5 -21   1   16.80    8.10
  -5  21   1   18.50    3.80
   5  21  -1   25.10    4.80
  -5  21   1   27.80    6.70
   5  21  -1   19.70    5.70
  -5  21   1   16.90    5.50
   5  21  -1   20.80    3.70
   5  21  -1   22.90    7.30
  -5  21   1   25.00    4.40
   4 -21  -1   10.50    6.90
   4 -21  -1   14.90    7.50
  -4 -21   1   10.90    8.20
  -4  21   1    5.50    4.80
  -4  21   1    9.20    3.70
  -4  21   1   16.10    5.60
   4  21  -1   12.30    5.40
   4  21  -1   19.90    5.40
   4  21  -1   13.70    3.70
  -4  21   1   12.10    4.20
   4  21  -1   15.30    4.30
   3 -21  -1   11.50    7.60
  -3 -21   1    6.20    8.30
  -3 -21   1   16.40   25.60
   3 -21  -1    9.70   19.80
   3 -21  -1   -6.30    6.60
   3  21  -1   -3.80    5.10
   3  21  -1    1.50    4.10
   3  21  -1   -1.00    3.50
   3  21  -1   -7.20    4.90
  -3  21   1    0.60    4.00
  -3  21   1   -2.30    3.90
   3  21  -1    1.60    8.00
  -3  21   1    6.20    5.40
  -3  21   1   -2.60    4.80
  -3  21   1   13.30    7.50
   2 -21  -1   24.60   12.40
  -2 -21   1   36.50   25.00
  -2 -21   1   21.30   10.70
   2 -21  -1   -9.00   18.90
   2  21  -1   19.30    4.60
   2  21  -1   11.10    6.30
  -2  21   1    9.20    5.40
  -2  21   1   27.20    6.20
  -2  21   1   33.00    6.80
   2  21  -1   10.90    4.80
  -2  21   1   22.30    5.00
  -2  21   1    9.60    5.40
   2  21  -1    3.30    6.70
  -2  21   1   12.00    4.50
  -1 -21   1   47.80   10.10
   1 -21  -1   57.49   21.10
  -1 -21   1   36.30   22.80
   1 -21  -1   48.80    9.50
   1  21  -1   43.60    4.60
  -1  21   1   55.39    7.60
  -1  21   1   37.90    8.30
  -1  21   1   65.79    8.50
  -1  21   1   43.50    5.30
   1  21  -1   51.29    8.70
  -1  21   1   44.20    4.80
   1  21  -1   47.80    5.40
   1  21  -1   43.40    6.10
   0 -21  -1  103.99   14.60
   0 -21   1  101.29   14.20
   0 -21  -1  106.09   23.30
   0  21   1  102.59   14.80
   0  21   1   91.09    7.30
   0  21  -1   95.59   10.40
   0  21  -1   91.19    8.10
   0  21  -1   91.59   13.40
   0  21  -1   98.89    7.40
   0  21   1   85.79   13.00
   0  21  -1   92.99    9.80
   0  21   1   86.49    8.00
  -1 -21  -1   51.49   21.50
   1 -21   1   60.49   28.20
   1 -21   1   41.50    9.60
  -1 -21  -1   32.90    9.40
   1  21   1   36.70    5.00
  -1  21  -1   32.00    5.10
   1  21   1   28.50    7.10
  -1  21  -1   60.99   10.40
  -1  21  -1   63.29   13.30
   1  21   1   35.80    6.50
   1  21   1   40.70    7.90
   1  21   1   39.60    4.50
  -1  21  -1   31.90    4.60
   1  21   1   51.59   12.20
  -1  21  -1   32.90    6.70
  -2 -21  -1   29.40   21.00
   2 -21   1   88.99   29.80
  -2  21  -1   56.59    6.60
   2  21   1   66.19    7.80
   2  21   1   51.39    6.30
   2  21   1   52.89    8.90
   2  21   1   63.89    5.70
   2  21   1   62.09    7.00
   2  21   1   57.09    6.10
   2  21   1   80.19    9.40
   3 -21   1  -29.30   28.20
   3 -21   1   11.90    7.20
  -3 -21  -1   11.60    8.40
  -3 -21  -1   16.90   20.70
  -3  21  -1    4.90    4.60
   3  21   1   10.60    5.10
   3  21   1    7.60    5.20
   3  21   1   15.00    3.80
  -3  21  -1    9.20    4.20
  -3  21  -1    8.00    4.20
   3  21   1    9.20    4.20
   4 -21   1   14.70    7.20
  -4 -21  -1    3.20    7.80
  -4 -21  -1  -20.90   23.30
   4 -21   1    6.60    6.30
   4 -21   1    7.00   21.20
   4  21   1    6.10    5.10
   4  21   1   11.80    5.20
   4  21   1   14.50    3.70
  -4  21  -1    6.40    4.20
   4  21   1   13.20    4.30
  -4  21  -1   12.60    3.90
   5 -21   1    0.70    5.40
   5 -21   1    2.80    6.20
   5  21   1    0.40    5.10
   5  21   1    3.00    4.60
  -5  21  -1    4.70    4.00
   5  21   1    7.80    3.40
  -5  21  -1    2.10    3.50
   6 -21   1   -2.70    9.10
  -6  21  -1   12.70    3.20
   6  21   1    9.80    4.80
  -6  21  -1    7.20    3.70
   6  21   1   10.90    3.40
   6  21   1   14.90    3.90
   7  21   1   11.80    3.60
   7  21   1   12.80    3.20
  -7  21  -1   13.30    2.70
  -7  21  -1    4.80    4.00
   7  21   1    5.70    4.60
   8  21   1    5.00    2.80
   8  21   1    3.20    3.60
   8  21   1    3.20    2.60
   8  22  -1    3.90    3.20
  -8  22   1    0.10    3.00
   8  22  -1    4.70    2.20
   7  22  -1    0.90    2.80
   7  22  -1   -3.70    4.10
  -7  22   1    3.60    3.10
   6 -22  -1    3.20    5.90
   6  22  -1    2.90    3.30
   6  22  -1   -1.20    3.80
  -6  22   1    0.20    3.80
   6  22  -1   -3.70    5.90
  -5 -22   1    3.00    7.30
   5 -22  -1   -2.10    5.20
   5 -22  -1    8.20    6.30
  -5  22   1    1.70    3.80
  -5  22   1    4.20    4.20
   5  22  -1    7.70    3.40
   5  22  -1   -3.20    4.70
   5  22  -1    6.40    3.70
  -5  22   1    5.10    3.20
  -4 -22   1    9.50    7.70
   4 -22  -1   25.20    7.30
   4 -22  -1   16.10    6.30
  -4  22   1   14.30    7.80
   4  22  -1   10.00    5.10
  -4  22   1   16.60    3.80
  -4  22   1   22.20    4.30
   4  22  -1   21.10    3.70
   3 -22  -1    5.60    6.70
  -3 -22   1   17.30    8.10
   3 -22  -1   34.30   22.70
  -3 -22   1   64.89   24.50
   3 -22  -1   23.50    7.50
  -3  22   1    8.00    5.50
   3  22  -1    6.40    5.10
  -3  22   1   10.10    3.80
  -3  22   1    2.50    8.80
  -3  22   1   11.80    4.20
   3  22  -1   15.60    3.80
   2 -22  -1    7.00    7.50
   2 -22  -1  -33.50   24.60
   2 -22  -1  -11.20    6.60
  -2 -22   1   -0.90    7.90
  -2  22   1   -1.70    3.80
  -2  22   1    5.30    3.90
   2  22  -1    3.90    4.10
  -2  22   1    4.30    5.10
   2  22  -1   -1.10    4.80
   2  22  -1    7.10    3.60
  -1 -22   1   30.20   23.90
  -1 -22   1   28.80    9.10
   1 -22  -1   24.20    8.60
   1 -22  -1   50.59   22.10
  -1  22   1    5.90    4.30
   1  22  -1    4.90    5.20
  -1  22   1   13.30    4.00
   1  22  -1    8.50    4.30
   1  22  -1    8.50    4.90
   1  22  -1    8.90    3.80
  -1  22   1    5.40    5.30
   0 -22   1  -41.90   25.90
   0 -22   1   17.30    8.70
   0 -22  -1   15.80    8.40
   0 -22  -1  -29.50   20.60
   0  22  -1   10.40    3.90
   0  22  -1   11.00    4.60
   0  22  -1    7.80    5.40
   0  22   1   10.00    4.40
   0  22   1    5.50    3.70
   0  22   1    5.10    5.30
   0  22  -1    6.50    4.30
  -1 -22  -1   -6.00   21.20
   1 -22   1   11.90    8.40
   1 -22   1    9.70   22.90
  -1 -22  -1   14.30    8.20
  -1  22  -1    7.70    4.10
  -1  22  -1   11.90    4.00
  -1  22  -1   11.80    5.30
   1  22   1    8.70    3.70
   1  22   1    9.80    4.50
   1  22   1    4.40    4.70
   2 -22   1   27.20   28.50
  -2 -22  -1   10.70    8.20
   2 -22   1   12.60    7.90
  -2  22  -1    9.70    4.10
  -2  22  -1    1.80    4.70
   2  22   1    4.60    4.80
   2  22   1   13.90    3.80
  -2  22  -1    2.90    3.90
   2  22   1    9.80    4.20
   2  22   1    2.20    4.80
   3 -22   1   19.60    7.00
   3 -22   1   -0.40    6.40
  -3 -22  -1  -35.10   21.60
  -3 -22  -1    9.20    7.90
   3 -22   1    7.70   34.80
  -3  22  -1    4.30    3.90
   3  22   1    3.80    4.70
   3  22   1    7.60    3.50
  -3  22  -1    2.80    3.90
   3  22   1    1.60    4.90
  -3  22  -1    2.50    4.50
  -4 -22  -1    3.80    7.40
   4 -22   1    1.10    5.90
   4 -22   1    3.50    6.10
   4  22   1    3.00    3.40
  -4  22  -1    5.60    3.90
  -4  22  -1    7.90    3.70
  -4  22  -1    3.20    6.50
   4  22   1    5.10    4.90
   4  22   1   -1.10    7.40
   5 -22   1    0.50    5.40
   5 -22   1    3.10    6.30
   5  22   1   -0.20    3.00
  -5  22  -1   -1.50    3.80
   5  22   1    1.50    3.60
   5  22   1    1.40    4.50
   5  22   1   -6.60    4.50
  -5  22  -1   -0.70    3.10
   6 -22   1   12.40    5.70
  -6  22  -1   31.20    3.40
   6  22   1   23.30    3.60
  -6  22  -1   23.50    3.70
   6  22   1   25.10    5.30
   6  22   1   21.10    3.70
   6  22   1   21.40    5.40
   7  22   1    6.80    3.00
   7  22   1    6.40    2.90
  -7  22  -1    7.50    2.60
  -7  22  -1    2.60    2.60
   7  22   1   -1.40    3.90
  -7  23   1   11.60    2.70
   7  23  -1    7.90    2.40
   7  23  -1    5.80    3.60
   6 -23  -1    1.10    4.20
   6 -23  -1    5.30    5.00
   6  23  -1    3.10    4.20
   6  23  -1    8.60    2.90
  -6  23   1    6.40    3.30
   5 -23  -1    7.00    6.00
   5 -23  -1    3.90    5.10
  -5 -23   1    3.40    8.20
   5  23  -1    7.30    4.30
   5  23  -1   -4.80    7.10
   5  23  -1    0.80    4.60
  -5  23   1    2.40    3.20
  -5  23   1    5.40    5.30
  -5  23   1    3.90    4.90
   4 -23  -1   12.40    6.60
   4 -23  -1    1.00    5.60
  -4 -23   1    0.20    6.90
   4  23  -1   -1.30    4.30
  -4  23   1    5.40    4.10
  -4  23   1    3.90    3.30
  -4  23   1    3.40    3.80
   4  23  -1    3.40    3.70
   4  23  -1    5.80    3.30
   3 -23  -1   20.70    7.20
  -3 -23   1   15.40    7.80
   3 -23  -1    9.30    6.40
   3  23  -1    4.50    3.80
  -3  23   1   -1.90    3.30
  -3  23   1    0.20    4.30
  -3  23   1    3.30    4.70
   3  23  -1    9.30    3.40
   3  23  -1    2.20    4.40
  -3  23   1    2.80    3.70
   2 -23  -1    4.20    6.50
  -2 -23   1   16.70    8.20
   2 -23  -1   20.50    7.50
   2  23  -1   12.40    3.60
  -2  23   1   13.70    4.00
  -2  23   1   -0.40    3.80
   2  23  -1    3.70    4.50
  -1 -23   1   20.30    8.20
   1 -23  -1   21.60    7.90
   1 -23  -1    6.80    6.40
  -1  23   1    9.10    5.10
   1  23  -1   11.60    3.70
  -1  23   1    4.20    4.10
  -1  23   1    2.40    3.70
   1  23  -1    6.10    4.50
  -1  23   1   16.00    3.90
   1  23  -1    5.80    4.40
   0 -23   1    6.20    7.90
   0 -23  -1   31.20   24.60
   0 -23   1   -0.60   36.60
   0 -23  -1   -5.90    6.00
   0 -23  -1    9.10    7.80
   0  23  -1    5.00    3.70
   0  23   1    3.40    4.10
   0  23   1    4.90    3.60
   0  23  -1    2.20    4.20
   0  23   1    6.40    5.30
   0  23  -1    5.30    4.40
   0  23  -1    2.30    3.70
   1 -23   1   15.70    8.00
  -1 -23  -1   10.60    7.50
  -1  23  -1    2.70    3.80
   1  23   1    8.90    3.60
   1  23   1    6.30    5.30
   1  23   1    5.40    4.20
  -1  23  -1   -1.20    3.80
   2 -23   1    9.40    7.00
  -2 -23  -1    8.90    7.30
  -2  23  -1    4.80    4.30
   2  23   1    2.40    4.40
  -2  23  -1    1.10    3.70
   2  23   1    8.40    3.50
  -2  23  -1    3.50    3.90
  -3 -23  -1   32.90    7.70
   3 -23   1   20.20    6.30
   3 -23   1   29.50    7.00
  -3 -23  -1   22.00    5.80
  -3  23  -1   16.20    4.30
   3  23   1   15.50    4.10
   3  23   1   17.10    4.80
   3  23   1   17.00    3.60
  -3  23  -1   13.60    3.70
  -3  23  -1   16.20    4.10
   3  23   1   13.50    4.70
   4 -23   1   22.30    5.80
  -4 -23  -1   26.60    8.10
  -4  23  -1   13.50    3.40
  -4  23  -1   10.80    3.80
   4  23   1   15.60    4.60
   4  23   1   12.20    4.60
   4  23   1   12.60    3.80
   4  23   1   20.70    3.60
   5 -23   1   34.60    6.20
   5 -23   1   27.90    5.50
   5  23   1   20.90    5.00
  -5  23  -1   17.40    3.80
   5  23   1   16.50    3.60
  -5  23  -1   34.90    5.10
   5  23   1   32.50    5.90
   5  23   1   25.80    3.40
   6  23   1    9.30    3.90
  -6  23  -1    8.60    2.90
  -6  23  -1    9.30    2.40
   6  23   1   17.60    3.00
   6  23   1    6.50    3.00
   7  23   1   21.90    2.60
   7  23   1   16.50    3.50
   6 -24  -1    3.70    3.50
   6 -24  -1    8.20    5.20
   6  24  -1   -0.10    3.20
   6  24  -1    6.90    2.50
  -6  24   1    3.20    2.60
  -5 -24   1   -3.10    5.80
   5 -24  -1   11.20    5.40
   5 -24  -1    0.20    4.20
   5  24  -1    4.50    3.90
  -5  24   1    4.40    3.20
   5  24  -1    5.40    2.80
  -5  24   1    5.00    2.40
  -4 -24   1   14.90    7.30
   4 -24  -1   24.60    7.00
   4 -24  -1   12.50    6.30
   4  24  -1   20.70    3.70
  -4  24   1   16.80    6.00
  -4  24   1   17.90    3.70
   4  24  -1   13.40    6.50
   4  24  -1   21.70    3.40
  -4  24   1   19.30    3.20
   3 -24  -1    4.70    6.00
   3 -24  -1   21.80    6.80
  -3 -24   1   20.70   12.40
  -3  24   1    9.00    3.70
   3  24  -1    7.90    6.20
   3  24  -1   11.00    3.30
  -3  24   1    6.60    4.00
   3  24  -1   12.50    3.60
  -3  24   1    8.20    3.60
   2 -24  -1   30.90    7.40
   2 -24  -1   14.00    6.40
  -2 -24   1   29.20    7.60
  -2  24   1   22.60    5.20
   2  24  -1   13.60    3.60
  -2  24   1   19.10    3.80
  -2  24   1    9.90    4.30
   2  24  -1   17.80    5.00
  -2  24   1   15.60    3.60
   2  24  -1   10.60    3.80
  -1 -24   1   22.80    7.80
   1 -24  -1   11.00    6.20
   1 -24  -1   23.70    7.30
   1  24  -1   15.00    3.60
   1  24  -1    9.70    5.40
  -1  24   1   17.50    3.80
   1  24  -1    2.40    3.60
  -1  24   1   17.40    5.00
  -1  24   1    5.50    3.50
   1  24  -1    4.20    3.80
   0 -24  -1   25.10    7.80
   0 -24   1   26.40    7.90
   0 -24  -1   17.50    6.20
   0  24  -1   27.00    3.90
   0  24   1   22.40    3.90
   0  24   1   22.40    5.30
   0  24  -1   11.20    3.80
   0  24   1   20.00    4.10
  -1 -24  -1   16.40    7.00
   1 -24   1   14.00    6.80
  -1 -24  -1   14.50    5.90
  -1  24  -1   14.00    3.90
   1  24   1   19.90    3.60
  -1  24  -1    6.40    3.70
  -1  24  -1   15.50    4.20
   1  24   1   18.70    5.10
   1  24   1   15.80    4.00
   2 -24   1    9.20    6.10
  -2 -24  -1   20.80    7.20
  -2 -24  -1   15.00    8.70
   2 -24   1   19.80    7.00
  -2  24  -1   29.90    5.40
  -2  24  -1   26.70    3.90
   2  24   1   27.50    5.20
   2  24   1   29.80    4.20
   2  24   1   23.90    3.70
   2  24   1   23.80    5.20
  -2  24  -1   28.60    4.00
   3 -24   1   -0.50    8.40
  -3 -24  -1   18.30    7.80
   3  24   1    4.60    4.00
  -3  24  -1    6.70    4.50
   3  24   1    7.60    6.10
   3  24   1    5.40    3.50
   4 -24   1   47.10    6.00
   4  24   1   34.30    4.60
  -4  24  -1   38.70    5.70
  -4  24  -1   32.80    3.70
   4  24   1   39.50    4.70
   4  24   1   41.70    7.00
   5 -24   1   39.80    5.50
   5 -24   1   33.20    4.60
  -5  24  -1   31.30    3.00
   5  24   1   28.70    4.10
   5  24   1   35.80    3.40
  -5  24  -1   31.90    3.50
   5  24   1   30.90    3.50
   6  24   1   18.70    3.60
   6  24   1   18.60    2.60
  -6  24  -1   17.00    2.40
   6  24   1   15.10    3.80
  -6  24  -1   17.10    2.10
   5 -25  -1    4.70    5.50
   5  25  -1    5.70    3.10
  -5  25   1    2.50    2.60
   5  25  -1    2.80    2.30
   5  25  -1    4.80    3.40
   4 -25  -1    2.60    4.30
  -4 -25   1   -2.80    5.20
   4 -25  -1    2.50    5.00
   4  25  -1    4.80    2.70
   4  25  -1   -0.80    3.30
  -4  25   1    4.80    3.00
  -4  25   1    1.90    2.30
   3 -25  -1   11.10    6.10
  -3 -25   1    7.10    6.10
  -3 -25   1    0.20    4.30
   3 -25  -1   -3.00    5.20
   3  25  -1   -0.80    3.50
   3  25  -1   -6.10    2.80
  -3  25   1    0.80    2.70
  -3  25   1   -0.80    3.20
  -3  25   1   -3.50    3.40
   3  25  -1    0.80    2.90
  -2 -25   1   17.20   10.20
   2 -25  -1    6.10    5.70
  -2 -25   1    2.40    5.40
   2 -25  -1   14.10    6.80
   2  25  -1    2.50    3.60
   2  25  -1   -2.60    3.70
   2  25  -1    5.10    3.20
  -2  25   1   -5.90    5.10
  -2  25   1   -0.90    3.90
  -2  25   1    0.40    3.30
   1 -25  -1   -8.10    6.00
  -1 -25   1   -4.20    5.10
   1 -25  -1   14.60    8.90
  -1 -25   1   10.90    7.00
  -1  25   1   -0.60    3.80
   1  25  -1    2.20    3.60
   1  25  -1   -5.20    3.50
  -1  25   1    2.80    3.50
   1  25  -1    4.30    4.10
  -1  25   1   -2.80    3.20
   0 -25  -1    8.40    6.70
   0 -25  -1    6.10    5.70
   0 -25   1    3.10    6.70
   0 -25   1   14.50    8.00
   0  25   1   25.20    8.00
   0  25   1   16.90    4.30
   0  25  -1   17.10    5.50
   0  25   1   20.00    3.60
   0  25  -1   18.80    4.50
  -1 -25  -1   16.80    7.10
  -1 -25  -1   29.50    7.40
   1 -25   1   27.20    7.20
   1  25   1   30.20    4.00
   1  25   1   35.10    6.70
   1  25   1   21.50    3.70
  -1  25  -1   23.20    3.60
  -1  25  -1   29.50    4.00
   1  25   1   32.10    3.70
   2 -25   1   -4.30    8.30
  -2 -25  -1    2.70    6.20
  -2 -25  -1    0.30    4.40
  -2  25  -1    9.90    5.00
   2  25   1   19.00    6.30
   2  25   1    8.40    5.80
   3 -25   1   17.70    5.00
   3 -25   1   20.20    5.50
   3  25   1    7.30    3.00
  -3  25  -1    4.60    3.10
  -3  25  -1   10.40    2.90
   3  25   1   11.30    3.60
   3  25   1    2.30    3.00
   4  25   1   45.70    4.90
  -4  25  -1   46.10    4.10
   4  25   1   46.60    5.70
   4  25   1   49.30    4.50
  -4  25  -1   43.30    3.70
  -3 -26   1    4.80    5.20
  -3 -26   1    3.30    3.20
   3 -26  -1    0.10    3.90
   3 -26  -1    5.00    4.90
   3  26  -1    3.60    2.40
   3  26  -1    6.70    2.60
  -3  26   1    0.70    2.50
   3  26  -1    5.60    3.40
   2 -26  -1   13.70    5.50
   2 -26  -1    0.70    4.40
  -2 -26   1    0.70    5.40
  -2 -26   1   -0.80    3.90
   2  26  -1    0.80    2.70
  -2  26   1    0.80    2.90
   2  26  -1    4.00    3.70
  -2  26   1    3.30    2.50
   2  26  -1    0.50    2.60
  -2  26   1    6.20    4.10
   1 -26  -1    8.30    5.80
   1 -26  -1   -1.80    4.30
  -1 -26   1    6.10    5.60
  -1 -26   1   -3.40    4.40
  -1  26   1    2.50    2.90
   1  26  -1   -1.30    2.80
   1  26  -1    1.00    2.90
  -1  26   1    3.70    3.00
  -1  26   1   -2.70    2.60
   0 -26  -1    6.20    4.50
   0 -26  -1   14.50    5.70
   0 -26   1   12.20    6.00
   0 -26   1    5.20    4.90
   0  26   1    9.50    2.90
   0  26  -1    4.30    2.70
   0  26   1    7.50    3.30
   0  26  -1    5.70    2.90
   0  26   1   10.00    3.00
   1 -26   1   21.50    6.00
  -1 -26  -1   14.50    4.40
  -1 -26  -1   20.90    5.90
   1 -26   1    6.20    4.80
   1  26   1   26.00    3.30
  -1  26  -1   12.50    3.10
   1  26   1   22.00    3.10
  -1  26  -1   19.40    3.10
  -2 -26  -1    3.50    5.00
   2 -26   1    9.50    5.00
  -2 -26  -1    6.70    4.30
   2 -26   1    2.30    4.20
  -2  26  -1    8.30    2.80
  -2  26  -1    1.10    2.50
   2  26   1    6.60    2.70
   2  26   1    0.20    2.70
  -3 -26  -1    4.30    4.80
   3 -26   1    9.70    4.40
   3 -26   1    7.30    3.90
  -3  26  -1   10.30    2.70
  -3  26  -1    9.00    2.40
   3  26   1   12.40    2.70
   3  26   1    6.30    2.40
   3  26   1   10.30    2.50
  14   0  -2   -1.20    2.90
 -14   0   2   -3.10    4.10
 -13   0   2    6.60    7.60
  12   0  -2   -1.80    4.40
 -12   0   2    0.70    5.40
  11   0  -2    1.40    4.90
  10   0  -2    6.20    5.10
 -10   0   2   -0.30    4.00
  -9   0   2   -4.60    3.90
   9   0  -2    4.80    4.80
  -8   0   2    0.80    3.10
   8   0  -2    4.50    4.20
  -8   0   2   -7.90    8.00
  -8   0   2    0.50    3.30
  -8   0   2    0.90    4.60
  -7   0   2    0.90    2.90
  -7   0   2    2.50    2.90
  -7   0   2   -2.20    3.10
   7   0  -2   10.10    4.00
  -7   0   2   -2.30    3.90
  -6   0   2    2.00    2.60
  -6   0   2    2.80    2.60
  -6   0   2   -0.60    2.70
  -6   0   2   -1.60    3.40
   6   0  -2   17.50   10.60
  -6   0   2   -1.40    2.10
  -5   0   2    2.00    1.80
  -5   0   2    3.20    2.30
   5   0  -2    5.70    8.10
   5   0  -2    5.40    2.60
   5   0  -2    1.90    2.40
  -5   0   2    4.40    2.90
  -5   0   2    1.00    2.30
  -4   0   2    1.70    1.80
  -4   0   2   -0.20    1.90
  -4   0   2    0.30    1.50
   4   0  -2    3.40    5.60
  -4   0   2    0.70    2.20
   4   0  -2    1.00    1.90
  -3   0   2   -0.10    1.10
  -3   0   2   -1.50    1.90
  -3   0   2   -1.30    1.40
   3   0  -2    2.10    1.50
   3   0  -2    0.40    4.60
   2   0  -2    0.60    1.00
   2   0  -2   -0.10    3.30
  -2   0   2   -0.70    0.90
  -2   0   2   -1.30    1.20
  -2   0   2   -0.30    1.50
   1   0  -2    8.10    2.20
  -1   0   2    3.50    0.60
   0   0   2    1.90    0.30
   0   0  -2    1.20    2.20
   0   0   2    0.80    0.50
   1   0   2    0.60    0.60
   1   0   2    0.50    0.60
  -1   0  -2    1.00    1.40
   1   0   2    0.20    1.00
  -2   0  -2    1.20    2.20
   2   0   2    3.00    1.40
  -2   0  -2    2.60    1.10
   3   0   2    2.80    2.00
  -3   0  -2    1.50    1.30
   3   0   2   -0.10    1.60
  -3   0  -2    1.60    2.20
  -3   0  -2    1.50    1.00
  -4   0  -2    2.30    3.20
   4   0   2   -2.80    2.00
   4   0   2    0.40    2.30
   5   0   2   10.70    3.20
   5   0   2    1.90    2.90
   5   0   2    3.60    2.70
  -5   0  -2    6.30    3.70
   6   0   2    2.10    3.40
  -6   0  -2    2.30    4.30
   6   0   2    2.80    3.30
   6   0   2   -0.60    2.90
   7   0   2   -3.20    3.70
   7   0   2    0.40    3.70
  -7   0  -2   -5.80    4.20
   7   0   2    3.40    3.40
  -8   0  -2   -8.40    4.50
  -8   0  -2   -3.70    3.10
   8   0   2    3.60    5.00
   8   0   2    0.00    4.00
  -9   0  -2    5.10    5.60
   9   0   2   -0.40    4.40
   9   0   2    7.60    4.80
 -10   0  -2   -1.50    5.50
  10   0   2    5.00    4.40
 -11   0  -2    0.20    5.40
  11   0   2   -3.80    4.90
  12   0   2   -0.40    4.30
 -12   0  -2    1.60    4.90
  13   0   2    4.80    3.30
 -13   0  -2    0.40    3.90
  13   0   2    3.70    2.60
 -14  -1   2   21.50    5.10
  14  -1  -2   19.30    3.40
 -14   1   2   20.50    4.30
  14   1  -2   19.70    3.20
  13  -1  -2   29.90    4.80
 -13  -1   2   22.60    6.90
 -13   1   2   42.80    7.70
  12  -1  -2   13.40    4.70
 -12  -1   2    2.60    5.50
 -12   1   2    6.30    5.30
  12   1  -2    7.80    4.40
 -11  -1   2  152.08   12.40
  11  -1  -2  150.18   10.10
  11   1  -2  175.58   10.60
 -11   1   2  160.98    8.60
  10  -1  -2  134.69    9.70
 -10  -1   2  125.39    7.90
  10   1  -2  128.49    9.80
 -10   1   2  104.79    8.40
  -9  -1   2  330.57   13.70
   9  -1  -2  330.17   14.70
  -9   1   2  331.37   13.80
  -9   1   2  308.77   15.30
   9   1  -2  317.67   14.80
  -8  -1   2  341.77   14.40
   8  -1  -2  377.36   15.50
  -8   1   2  350.66   14.70
   8   1  -2  347.87   15.20
  -8   1   2  341.17   16.20
  -8   1   2  377.26   14.60
  -8   1   2  350.16   14.50
  -7  -1   2   28.10    4.60
  -7  -1   2   24.00    3.40
  -7  -1   2   32.10    3.80
  -7  -1   2   29.20    3.40
  -7   1   2   19.70    3.40
  -7   1   2   28.00    3.20
  -7   1   2   24.10    3.50
  -7   1   2   28.00    4.70
  -7   1   2   24.60    3.70
   7   1  -2   28.60    3.70
  -6  -1   2    7.80    2.70
  -6  -1   2   11.30    2.70
  -6  -1   2    7.30    3.50
  -6  -1   2    7.40    3.00
   6  -1  -2    2.80    7.30
   6   1  -2   19.50    3.30
   6   1  -2    7.60   11.20
  -6   1   2   15.90    3.90
  -6   1   2   21.00    3.30
  -6   1   2   19.10    5.10
   6   1  -2   11.40    3.10
   6   1  -2   18.60    3.20
  -6   1   2   16.20    2.90
  -6   1   2   15.70    2.50
  -5  -1   2   62.29    4.30
  -5  -1   2   65.29    4.30
   5  -1  -2   64.39    4.60
  -5  -1   2   59.49    4.60
  -5  -1   2   68.89    3.80
   5  -1  -2   66.69   11.20
  -5   1   2   61.39    4.60
  -5   1   2   62.09    5.00
  -5   1   2   61.49    3.90
   5   1  -2   64.69    4.50
   5   1  -2   38.70    9.00
   4  -1  -2 2404.16   84.79
  -4  -1   2 2393.26   79.59
  -4   1   2 2088.49   80.29
   4   1  -2 2376.46   84.69
   3  -1  -2  545.45   18.60
  -3  -1   2  526.05   18.60
  -3  -1   2  529.75   18.40
   3  -1  -2  517.85   22.80
  -3  -1   2  530.45   18.60
  -3   1   2  534.65   18.70
  -3   1   2  540.65   18.50
   3   1  -2  477.95   22.50
   3   1  -2  520.65   18.60
  -3   1   2  543.55   18.80
   2  -1  -2  851.51   32.20
  -2   1   2  867.41   29.80
   1  -1  -2 1669.13   57.99
  -1  -1  -2  424.36   18.00
   1   1   2  446.66   15.50
   1   1   2  447.96   15.50
  -1   1  -2  470.85   15.70
  -1   1  -2  469.45   15.90
   1   1   2  449.06   15.60
  -2  -1  -2  325.27   11.50
   2  -1   2  315.87   11.10
  -2  -1  -2  304.17   10.90
  -2   1  -2  304.97   11.10
  -2   1  -2  298.57   10.90
  -2   1  -2  317.17   11.50
   2   1   2  306.07   11.10
   3  -1   2  714.13   25.00
  -3  -1  -2  736.73   25.30
  -3  -1  -2  735.83   24.80
   3  -1   2  644.24   25.20
  -3   1  -2  747.53   25.00
   3   1   2  648.74   25.50
  -3   1  -2  724.93   24.70
   3   1   2  718.53   25.00
  -3   1  -2  744.23   25.40
   4  -1   2 2239.68   81.19
  -4  -1  -2 2435.16   80.79
  -4   1  -2 2443.36   80.79
   4   1   2 2275.17   81.19
  -5  -1  -2  270.47   11.00
   5  -1   2  250.57   10.40
   5  -1   2  241.28   10.80
   5  -1   2  250.77   10.90
   5   1   2  252.77   10.90
  -5   1  -2  261.27   11.30
   5   1   2  258.37   11.00
   5   1   2  251.87   10.40
   6  -1   2  341.87   14.60
   6  -1   2  342.87   14.10
  -6  -1  -2  355.36   14.70
   6  -1   2  336.27   14.40
   6   1   2  369.86   14.70
   6   1   2  364.26   14.50
  -6   1  -2  370.26   15.00
   6   1   2  362.86   14.10
   7  -1   2  139.39    8.50
   7  -1   2  135.59    8.50
  -7  -1  -2  122.49    8.70
  -7  -1  -2  134.19    8.30
   7  -1   2  147.49    8.00
   7   1   2  132.19    8.70
   7   1   2  129.89    7.90
   7   1   2  124.49    8.40
  -7   1  -2  116.69    8.40
   8  -1   2  422.96   17.30
  -8  -1  -2  417.46   17.90
  -8  -1  -2  429.96   16.30
   8   1   2  417.26   17.80
   8   1   2  433.46   17.30
  -8   1  -2  427.16   17.80
   8   1   2  426.66   17.70
  -8   1  -2  402.36   18.40
  -8   1  -2  426.56   16.30
   9  -1   2  160.88   10.40
  -9  -1  -2  162.38   11.10
   9  -1   2  164.88   10.00
   9   1   2  168.48   10.50
   9   1   2  160.38   10.00
  -9   1  -2  156.18   11.20
 -10  -1  -2  191.48   12.00
  10  -1   2  187.98   10.40
  10   1   2  191.88   10.60
 -10   1  -2  174.98   12.00
  11  -1   2    2.60    4.70
 -11  -1  -2    2.20    5.30
 -11   1  -2   11.60    5.30
  11   1   2   19.70    5.10
 -12  -1  -2   48.30    5.90
  12  -1   2   54.59    5.40
 -12   1  -2   50.39    5.80
  12   1   2   40.30    5.30
 -13  -1  -2   34.30    4.50
  13  -1   2   33.40    3.90
  13   1   2   39.50    4.20
  13   1   2   34.10    2.70
 -13   1  -2   33.40    4.60
 -14  -2   2    2.80    5.60
  14  -2  -2   -1.60    2.30
  14   2  -2    3.50    2.70
 -14   2   2    6.80    3.60
  13  -2  -2    0.40    4.10
 -13  -2   2    6.20    6.80
 -13   2   2    4.40    4.90
 -12  -2   2   75.59    7.70
  12  -2  -2   77.89    8.00
  12   2  -2   91.09    8.00
  11  -2  -2  124.69    9.30
 -11  -2   2  110.69   11.80
 -11   2   2  132.79    8.00
  11   2  -2  141.99    9.80
 -10  -2   2  143.29    8.40
 -10  -2   2  143.49   12.20
  10  -2  -2  143.39   10.10
 -10   2   2  158.78    9.10
  10   2  -2  158.18   10.40
   9  -2  -2   77.69    7.90
  -9  -2   2   72.39    5.40
  -9   2   2   66.79    5.60
  -9   2   2   62.49    7.30
   9   2  -2   71.29    6.50
  -8  -2   2   27.60    4.00
   8  -2  -2   39.40    5.70
  -8   2   2   29.10    5.70
  -8   2   2   24.10    4.30
  -8   2   2   22.50    5.80
  -8   2   2   31.00    5.20
   8   2  -2   33.50    4.10
   8   2  -2   32.20    5.20
  -8   2   2   25.60    4.20
  -7  -2   2  904.61   32.20
  -7  -2   2  914.71   32.50
   7  -2  -2  917.01   46.40
  -7   2   2  902.41   32.50
  -7   2   2  900.41   32.20
   7   2  -2  960.90   35.10
   7   2  -2  884.61   32.50
  -7   2   2  885.01   32.40
  -7   2   2  888.21   33.10
  -7   2   2  899.31   32.60
  -6  -2   2  366.06   13.90
  -6  -2   2  372.76   14.10
  -6  -2   2  385.26   14.00
  -6  -2   2  379.46   13.70
   6   2  -2  349.96   14.30
  -6   2   2  384.26   15.40
  -6   2   2  362.56   14.30
   6   2  -2  350.56   14.30
   6   2  -2  338.37   14.50
  -6   2   2  364.96   14.80
  -6   2   2  372.26   14.30
  -6   2   2  369.06   13.90
  -5  -2   2  118.39    5.60
   5  -2  -2  122.59   13.50
  -5  -2   2  114.49    5.20
  -5  -2   2  112.69    5.80
  -5  -2   2  116.29    5.70
  -5   2   2  106.89    6.90
  -5   2   2  110.39    5.90
   5   2  -2  106.89    6.40
   5   2  -2  109.89   13.80
   5   2  -2  111.89    6.00
  -5   2   2  113.19    6.10
  -5   2   2  115.69    5.40
  -4  -2   2   31.40    3.20
   4  -2  -2   37.60    8.20
  -4  -2   2   33.10    3.00
   4  -2  -2   29.70    2.60
  -4  -2   2   32.90    3.10
  -4  -2   2   32.30    2.60
  -4   2   2   37.00    3.90
   4   2  -2   39.20    3.80
  -4   2   2   34.00    3.90
  -4   2   2   30.60    2.70
  -4   2   2   28.20    3.30
   4   2  -2   32.20    7.00
   4   2  -2   34.10    3.30
   3  -2  -2  325.37   16.50
  -3  -2   2  316.07   11.40
  -3  -2   2  312.37   11.50
   3  -2  -2  326.57   11.60
  -3   2   2  310.67   11.90
   3   2  -2  310.57   16.30
  -3   2   2  322.07   11.40
  -3   2   2  321.37   11.70
  -2  -2   2   40.90    2.20
   2  -2  -2   38.70    5.10
  -2  -2   2   41.90    2.50
  -2   2   2   39.50    2.70
   2   2  -2   37.20    5.20
   2   2  -2   45.60    2.40
  -2   2   2   35.40    3.10
  -2   2   2   40.30    2.40
   1  -2  -2 3201.98  110.49
   0  -2   2   99.39    3.80
   0  -2   2  104.59    3.70
   0   2  -2  100.99    4.00
   0   2  -2  100.89    4.00
   0   2  -2   97.59    3.80
  -1  -2  -2  712.73   26.90
  -1   2  -2  737.33   25.50
  -1   2  -2  745.03   25.30
   1   2   2  703.93   25.20
   1   2   2  741.83   25.10
  -1   2  -2  763.22   25.60
   2  -2   2    6.70    1.50
   2  -2   2    6.70    9.80
  -2   2  -2    3.50    1.60
   2   2   2    6.00    1.40
  -2   2  -2    0.80    2.20
   3  -2   2   19.20   10.20
   3  -2   2   17.60    2.10
   3  -2   2   12.10    2.20
  -3  -2  -2   17.40    2.60
  -3  -2  -2   16.70    1.80
   3   2   2   14.50    2.00
  -3   2  -2   16.10    1.60
  -3   2  -2   14.70    2.80
   3   2   2   15.30    2.40
  -3   2  -2   19.00    2.60
   4  -2   2  201.88    9.00
   4  -2   2  210.98    8.60
  -4   2  -2  215.68    8.20
  -4   2  -2  222.98    8.50
   4   2   2  207.18    9.00
   5  -2   2   33.40    3.90
   5  -2   2   31.00    3.70
   5  -2   2   25.20    3.20
   5   2   2   46.50    5.00
  -5   2  -2   36.60    3.40
   5   2   2   26.90    3.70
  -5   2  -2   30.00    4.40
   5   2   2   35.30    3.40
   6  -2   2  139.59    8.10
   6  -2   2  137.19    7.80
   6  -2   2  132.59    7.50
  -6   2  -2  139.19    8.70
   6   2   2  144.89    7.40
   6   2   2  138.29    8.00
   6   2   2  138.99    7.90
   7  -2   2   92.29    7.00
   7  -2   2   99.39    7.80
   7  -2   2  104.79    7.60
  -7  -2  -2   81.29    5.70
  -7  -2  -2   84.19    7.60
  -7   2  -2   90.79    6.00
  -7   2  -2   97.49    8.70
  -7   2  -2   78.49    7.60
   7   2   2   89.09    6.70
   7   2   2   91.69    7.50
   8  -2   2   42.20    5.10
  -8  -2  -2   45.10    4.20
  -8  -2  -2   41.90    5.90
  -8   2  -2   42.20    4.10
   8   2   2   40.70    5.00
  -8   2  -2   42.40    6.60
  -8   2  -2   41.10    5.80
   8   2   2   44.60    5.60
   8   2   2   47.80    5.30
   9  -2   2    8.20    4.60
   9  -2   2   14.10    5.80
  -9  -2  -2    5.70    5.20
  -9  -2  -2   11.80    4.30
   9   2   2    6.60    4.60
  -9   2  -2   13.30    6.00
  -9   2  -2    4.80    5.40
   9   2   2    4.50    4.80
  10  -2   2    5.90    4.30
 -10  -2  -2   14.80    6.20
 -10   2  -2   15.30    5.60
  10   2   2    6.60    4.40
  10   2   2   16.40    6.40
  11  -2   2   24.20    5.30
 -11  -2  -2   40.40    6.40
 -11   2  -2   34.00    5.90
  11   2   2   28.60    4.60
  11   2   2   24.70    5.30
 -12  -2  -2    9.40    5.10
  12  -2   2   -3.30    4.10
 -12   2  -2    5.30    4.60
  12   2   2    1.80    4.30
 -13  -2  -2   47.30    4.80
  13  -2   2   51.09    5.20
  13   2   2   44.90    3.80
  13   2   2   51.59    5.60
 -13   2  -2   42.40    4.80
 -14  -3   2   45.30    5.50
 -14   3   2   38.20    4.50
  14   3  -2   43.00    4.50
  13  -3  -2   13.80    5.00
 -13   3   2    9.70    4.50
  13   3  -2   21.00    6.30
  12  -3  -2  117.09    8.50
 -12  -3   2  114.69   10.50
  12   3  -2  111.99    6.80
  12   3  -2  110.69    8.80
 -11  -3   2    4.00    8.30
  11  -3  -2   13.50    5.50
 -11   3   2    5.20    4.50
  11   3  -2    7.10    5.20
 -10  -3   2   74.49    8.40
  10  -3  -2   72.89    6.50
 -10   3   2   58.39    8.10
  10   3  -2   63.29    6.80
 -10   3   2   56.49    5.40
  -9  -3   2  162.28    9.00
   9  -3  -2  185.38   10.30
  -9  -3   2  185.38   16.10
   9   3  -2  171.68   10.60
  -9   3   2  166.88   11.20
  -9   3   2  182.78    9.70
  -9   3   2  167.18    9.10
   8  -3  -2  371.56   16.70
  -8  -3   2  360.26   14.50
  -8   3   2  378.86   14.90
  -8   3   2  356.96   14.80
  -8   3   2  354.76   16.20
   8   3  -2  353.26   15.70
  -8   3   2  354.56   14.60
  -7  -3   2  299.07   12.40
  -7  -3   2  265.17   13.80
  -7   3   2  309.57   12.70
   7   3  -2  307.47   13.00
   7   3  -2  300.37   12.60
  -7   3   2  298.67   13.50
  -7   3   2  313.77   12.70
  -7   3   2  297.57   12.40
  -7   3   2  307.47   12.20
  -6  -3   2  277.97   11.00
  -6  -3   2  276.07   11.00
  -6  -3   2  269.67   10.60
  -6  -3   2  262.37   10.80
   6  -3  -2  270.57   22.70
   6   3  -2  271.27   11.70
  -6   3   2  281.77   11.40
  -6   3   2  286.07   12.00
  -6   3   2  280.27   10.90
  -6   3   2  272.07   11.30
   6   3  -2  269.77   11.90
  -6   3   2  277.47   11.90
  -5  -3   2   30.40    3.50
  -5  -3   2   33.50    3.60
  -5  -3   2   26.70    3.10
   5  -3  -2   20.20    8.40
   5   3  -2   30.90    8.90
   5   3  -2   44.10    4.10
   5   3  -2   49.70    4.70
  -5   3   2   47.50    5.00
  -5   3   2   43.40    4.50
  -5   3   2   44.70    4.20
  -5   3   2   37.60    3.60
  -4  -3   2 1440.56   50.59
   4  -3  -2 1504.75   56.69
   4  -3  -2 1481.95   50.69
   4   3  -2 1430.56   50.89
  -4   3   2 1448.16   50.89
  -4   3   2 1474.15   50.99
   4   3  -2 1449.15   56.49
   4   3  -2 1489.75   50.69
  -3  -3   2   62.39    2.90
  -3  -3   2   61.79    3.20
   3  -3  -2   70.29    3.40
  -3   3   2   54.89    3.50
  -3   3   2   56.29    4.20
  -3   3   2   55.19    3.10
   3   3  -2   51.09    7.10
   3   3  -2   57.19    3.40
   2  -3  -2  370.06   12.80
  -2  -3   2  373.06   13.00
   2  -3  -2  363.56   16.80
  -2   3   2  368.96   13.10
   2   3  -2  361.96   13.00
  -2   3   2  371.76   12.90
  -2   3   2  352.66   13.30
   1  -3  -2 9999.00  338.17
  -1  -3   2 9750.02  339.57
   0  -3  -2 2044.00   68.39
   0  -3   2 1898.11   70.89
   1  -3   2 7413.26  253.07
  -1  -3  -2 7213.58  250.57
   2  -3   2 1249.77   48.30
  -2  -3  -2 1146.99   46.60
   2   3   2 1178.78   42.20
  -2   3  -2 1330.27   42.60
   3  -3   2 3612.54  129.99
   4  -3   2  877.41   33.30
   4  -3   2  924.91   33.00
   4   3   2  937.21   33.30
   4   3   2  935.11   32.90
  -4   3  -2  996.60   33.60
  -4   3  -2  960.40   32.70
  -4   3  -2  936.01   32.90
   5  -3   2  523.65   20.50
   5  -3   2  533.75   20.60
   5  -3   2  540.85   20.20
  -5   3  -2  577.74   20.90
  -5   3  -2  574.44   20.10
   5   3   2  545.65   20.10
   5   3   2  553.64   20.80
   5   3   2  544.85   20.50
   6  -3   2  567.94   21.60
   6  -3   2  566.14   21.80
   6  -3   2  562.44   21.30
   6   3   2  570.54   21.60
   6   3   2  571.14   21.30
  -6   3  -2  577.54   22.10
   6   3   2  591.54   21.80
  -7  -3  -2  143.49    8.90
  -7  -3  -2  137.99    7.30
   7  -3   2  151.68    9.10
   7  -3   2  145.09    8.40
   7   3   2  149.49    8.90
  -7   3  -2  146.39    7.30
  -7   3  -2  156.18    9.90
   7   3   2  160.58    9.10
   7   3   2  148.59   11.70
  -7   3  -2  137.19    9.20
  -8  -3  -2  171.88   10.50
   8  -3   2  190.78    9.90
  -8  -3  -2  185.48    8.50
   8   3   2  189.48   10.40
  -8   3  -2  155.88   10.70
  -8   3  -2  170.88    8.60
  -8   3  -2  156.68   11.20
   8   3   2  168.38    9.70
   8   3   2  172.78    9.70
  -9  -3  -2  291.07   12.40
  -9  -3  -2  291.87   14.60
   9  -3   2  312.17   13.60
  -9   3  -2  284.87   14.80
   9   3   2  291.37   14.10
   9   3   2  283.47   13.60
  -9   3  -2  287.67   12.40
 -10  -3  -2   53.49    5.30
 -10  -3  -2   56.69    7.30
  10   3   2   58.89    5.80
 -10   3  -2   53.09    6.90
  10   3   2   55.19    6.40
 -11  -3  -2   78.89    7.30
  11  -3   2   59.99    6.20
  11   3   2   52.49    6.00
  11   3   2   82.29    7.50
 -11   3  -2   69.59    6.90
  12  -3   2   10.40    4.20
 -12  -3  -2    7.50    4.70
  12   3   2    4.10    4.40
 -12   3  -2   14.10    5.00
 -13  -3  -2   65.29    6.30
  13  -3   2   73.79    5.50
  13   3   2   63.59    4.20
  13   3   2   65.49    5.90
 -13   3  -2   70.69    6.60
  13  -4  -2    1.80    3.10
 -13  -4   2    2.20    8.80
  13   4  -2    2.20    4.00
  12  -4  -2    2.30    4.00
 -12  -4   2   -1.80    5.90
  12   4  -2    3.20    2.90
  12   4  -2    5.60    4.40
 -11   4   2   12.60    5.70
  11   4  -2   17.20    6.60
 -10  -4   2    4.00    6.70
  10  -4  -2   12.30    4.70
 -10   4   2    1.10    4.10
  10   4  -2   10.30    5.40
 -10   4   2    4.00    6.50
  -9  -4   2   -4.60    3.40
  -9  -4   2   -6.10    6.10
   9  -4  -2    7.90    4.60
  -9   4   2    1.60    5.90
   9   4  -2    0.80    6.00
  -9   4   2    6.70    4.10
   9   4  -2    7.80    5.10
  -9   4   2    3.10    3.80
  -8  -4   2   93.59    6.70
  -8   4   2   95.99    7.00
  -8   4   2   96.59    7.40
  -8   4   2   92.29    7.20
   8   4  -2   97.09    7.20
   8   4  -2   93.79    8.20
  -8   4   2  102.09    7.20
   7  -4  -2  325.17   26.10
  -7   4   2  307.77   12.80
  -7   4   2  297.57   13.40
  -7   4   2  301.77   12.10
   7   4  -2  296.67   13.10
  -7   4   2  291.07   12.60
  -7   4   2  295.87   12.80
   7   4  -2  302.07   12.70
  -7   4   2  298.57   12.50
   7   4  -2  296.57   13.40
  -6  -4   2    2.50    2.40
   6  -4  -2   -5.60   10.50
  -6  -4   2   -0.20    2.40
   6   4  -2    0.30    3.20
  -6   4   2   -1.20    4.10
  -6   4   2   -0.80    2.90
  -6   4   2   -0.40    3.00
   6   4  -2    1.70    2.80
  -6   4   2   -1.90    2.90
  -6   4   2   -1.10    2.40
   6   4  -2   -0.30    3.00
  -5  -4   2   57.29    3.50
  -5  -4   2   49.90    4.00
  -5  -4   2   55.09    4.00
   5  -4  -2   46.50    9.80
  -5   4   2   58.99    5.00
   5   4  -2   50.79    5.00
  -5   4   2   53.39    3.90
  -5   4   2   49.60    4.50
   5   4  -2   62.89   16.40
  -5   4   2   52.49    4.90
  -5   4   2   50.19    5.50
   5   4  -2   52.79    4.60
   4  -4  -2   46.40    9.00
  -4  -4   2   36.50    3.10
  -4  -4   2   35.40    2.80
  -4  -4   2   35.40    3.00
  -4   4   2   39.90    3.80
   4   4  -2   26.80    8.30
   4   4  -2   35.70    3.30
  -4   4   2   35.50    3.80
  -4   4   2   32.40    3.60
  -4   4   2   34.50    3.10
   3  -4  -2    0.60    1.50
  -3  -4   2    0.30    1.20
  -3  -4   2    1.40    1.60
   3  -4  -2    1.80    5.40
  -3   4   2    0.60    2.50
  -3   4   2    1.20    1.70
  -3   4   2   -1.30    1.40
   3   4  -2    0.60    1.60
  -3   4   2    0.50    1.70
   2  -4  -2 2928.91  103.59
  -2  -4   2 2935.51  104.69
  -1  -4   2 4582.74  163.18
   1  -4  -2 4752.52  161.48
   0  -4   2  134.89   14.50
   0  -4   2  140.39    5.10
   0  -4  -2  133.29    8.00
   0  -4   2  132.79    5.30
   0   4  -2  133.39    5.30
   0   4   2  135.49    4.80
   0   4  -2  132.49    5.50
   0   4  -2  129.09    5.50
   0   4   2  131.49    4.80
  -1  -4  -2 1194.38   42.20
  -1  -4  -2 1109.99   42.00
   1   4   2 1205.38   40.10
  -2  -4  -2   80.09    9.90
   2  -4   2   81.59   11.20
   2  -4   2   88.99    4.00
  -2   4  -2   88.19    5.00
  -2   4  -2   88.89    4.40
   2   4   2   92.49    3.90
  -2   4  -2   77.99    4.90
   3  -4   2 1758.52   68.39
   3   4   2 1701.33   61.09
  -3   4  -2 1836.92   61.09
   4  -4   2  184.58    8.50
   4  -4   2  188.18    8.00
   4   4   2  187.98    7.90
  -4   4  -2  193.08    7.50
  -4   4  -2  187.08    9.00
  -4   4  -2  185.48    8.00
   4   4   2  188.68    8.50
   5  -4   2  345.87   13.30
   5  -4   2  318.87   14.30
   5  -4   2  337.27   13.80
  -5   4  -2  336.77   13.10
   5   4   2  344.97   13.20
  -5   4  -2  344.77   14.20
   5   4   2  321.47   14.90
   5   4   2  344.57   13.60
   6  -4   2   84.59    6.40
   6  -4   2   88.89    7.00
   6  -4   2   88.89    6.70
   6   4   2   88.69    6.90
   6   4   2   85.89    6.10
   6   4   2   93.69    6.60
  -6   4  -2   84.69    7.80
   7  -4   2    4.20    4.00
  -7  -4  -2    1.60    3.00
   7  -4   2    4.50    4.50
  -7   4  -2    2.20    5.70
   7   4   2    2.80    4.40
  -7   4  -2  -11.00    4.20
  -7   4  -2   -1.40    2.80
  -7   4  -2    1.70    3.00
   7   4   2    3.30    3.80
   7   4   2    4.70    4.00
   8  -4   2   68.69    7.30
  -8  -4  -2   70.79    6.70
  -8  -4  -2   57.49    4.70
   8   4   2   72.69    7.40
  -8   4  -2   69.59    6.50
  -8   4  -2   78.29    8.90
   8   4   2   63.59    6.20
   8   4   2   57.09    5.70
  -8   4  -2   66.09    6.00
   9  -4   2    9.40    4.50
  -9  -4  -2    3.60    3.60
  -9  -4  -2    1.80    5.50
   9   4   2    7.60    4.80
  -9   4  -2    1.00    3.50
  -9   4  -2    5.70    5.60
   9   4   2    3.10    5.40
  -9   4  -2   -0.30    9.40
 -10  -4  -2   70.99    6.30
 -10  -4  -2   85.09    7.60
  10   4   2   74.99    8.00
  10   4   2   57.39    6.20
 -10   4  -2   75.79    7.40
  10   4   2   72.09    7.30
 -11  -4  -2    5.20   29.70
  11  -4   2   29.90    5.40
 -11  -4  -2   34.50    6.30
  11   4   2   18.00    5.90
 -11   4  -2   23.70    5.60
  11   4   2   18.60    5.10
  12  -4   2   71.19    7.40
 -12  -4  -2   68.99    6.30
 -12   4  -2   74.89    7.80
  12   4   2   75.89    7.30
  13  -4   2    2.90    2.80
 -13  -4  -2   -6.20    3.50
  13   4   2    3.20    3.20
  13   4   2    3.30    2.10
 -13   4  -2   -1.80    3.60
  13  -5  -2  143.29    8.90
 -13  -5   2  148.29   10.10
  13   5  -2  147.39    9.30
 -12  -5   2   21.20    6.00
  12   5  -2   30.80    3.40
  12   5  -2   34.10    5.20
  12   5  -2   30.40    4.50
 -11  -5   2   66.79    9.40
  11  -5  -2   82.99    8.00
  11   5  -2   76.79    8.90
 -11   5   2   70.39    5.90
  11   5  -2   69.09    5.60
  10  -5  -2   41.10    5.50
 -10  -5   2   46.10    7.70
 -10   5   2   42.10    5.10
 -10   5   2   39.90    7.40
  10   5  -2   36.50    5.90
  -9  -5   2  273.07   15.10
  -9   5   2  244.08   14.00
   9   5  -2  270.87   12.30
  -9   5   2  273.67   12.20
   9   5  -2  283.57   17.40
  -8  -5   2  314.77   15.80
  -8  -5   2  317.67   13.20
  -8   5   2  330.67   13.80
  -8   5   2  339.17   14.00
  -8   5   2  330.37   14.10
  -8   5   2  312.57   15.20
   8   5  -2  340.97   14.90
   8   5  -2  334.87   14.00
  -7  -5   2  201.08    9.90
   7  -5  -2  233.98   23.30
  -7   5   2  210.08    9.90
   7   5  -2  218.08   10.80
  -7   5   2  212.38    9.60
   7   5  -2  213.08   10.50
   7   5  -2  211.88   10.10
  -7   5   2  223.78   11.10
  -7   5   2  209.18    9.90
  -7   5   2  221.68   10.20
  -7   5   2  217.28   10.30
   6  -5  -2   28.20   20.50
  -6  -5   2   40.40    4.50
  -6   5   2   57.19    4.50
  -6   5   2   64.19    5.40
  -6   5   2   56.39    5.30
  -6   5   2   57.89    5.50
   6   5  -2   60.29    5.40
   6   5  -2   58.59    5.50
   6   5  -2   51.49    5.80
  -6   5   2   51.29    5.60
  -5  -5   2   31.30    4.30
   5  -5  -2   32.80   10.80
  -5  -5   2   29.40    3.30
  -5  -5   2   32.80    3.80
  -5   5   2   45.20    4.60
   5   5  -2   45.70    5.00
  -5   5   2   49.20    4.90
   5   5  -2   40.80    3.70
  -5   5   2   39.00    3.80
  -5   5   2   42.80    3.80
   5   5  -2   43.00    4.70
  -5   5   2   47.60    4.50
  -4  -5   2  618.64   21.40
   4  -5  -2  627.54   28.90
  -4  -5   2  613.54   21.60
  -4  -5   2  596.74   21.50
  -4   5   2  585.54   21.90
  -4   5   2  578.04   22.20
  -4   5   2  624.34   22.00
   4   5  -2  612.14   22.00
   4   5  -2  605.04   21.60
   3  -5  -2 1664.83   61.89
  -3  -5   2 1641.64   62.79
  -3   5   2 1660.63   57.09
   3   5  -2 1631.34   56.99
  -2  -5   2  464.65   16.00
   2  -5  -2  502.15   21.00
  -2  -5   2  466.95   16.20
  -2  -5   2  433.16   22.20
  -2   5   2  439.56   16.60
  -2   5   2  450.75   16.00
  -2   5   2  455.25   16.20
   2   5  -2  443.16   16.20
  -1  -5   2  557.04   18.40
   1  -5  -2  466.15   22.40
  -1  -5   2  476.95   24.00
  -1  -5   2  546.15   18.30
   1   5  -2  551.84   18.60
  -1   5   2  533.75   18.20
  -1   5   2  493.15   18.30
  -1   5   2  539.65   18.30
   1   5  -2  526.45   18.40
   0  -5   2  214.48   15.40
   0  -5   2  196.18    7.20
   0  -5  -2  212.88   10.70
   0   5  -2  199.88    7.40
   0   5  -2  195.58    7.70
   0   5   2  177.88    7.00
   0   5   2  194.18    7.00
   0   5  -2  196.78    7.60
   1  -5   2   28.40    2.20
  -1  -5  -2   29.50    4.90
   1  -5   2   28.70    8.90
  -1  -5  -2   33.10    5.10
   1   5   2   23.80    2.20
   1   5   2   28.10    1.90
  -1   5  -2   23.70    2.50
  -1   5  -2   25.10    2.80
  -1   5  -2   27.40    2.70
  -2  -5  -2 1269.07   46.90
  -2  -5  -2 1198.68   50.39
   2  -5   2 1324.47   51.09
   2  -5   2 1173.48   44.00
  -2   5  -2 1323.47   44.30
  -2   5  -2 1275.57   43.80
  -2   5  -2 1306.87   44.10
   3  -5   2  904.51   32.10
   3  -5   2  928.61   41.10
   3  -5   2  860.11   32.40
  -3   5  -2  937.81   32.30
  -3   5  -2  924.11   32.00
  -3   5  -2  956.20   32.80
  -3   5  -2  881.21   32.60
   3   5   2  949.90   32.00
   4  -5   2   64.29    5.40
   4  -5   2   58.89    4.80
   4   5   2   81.59    4.60
  -4   5  -2   72.89    6.20
   4   5   2   75.39    5.40
  -4   5  -2   73.69    4.90
  -4   5  -2   81.19    6.20
  -4   5  -2   75.99    4.10
   5  -5   2  146.99    7.50
   5  -5   2  146.19    8.00
   5  -5   2  139.39    8.30
  -5   5  -2  160.58    8.50
  -5   5  -2  160.78    7.20
   5   5   2  133.29    7.90
   5   5   2  133.09    7.10
   5   5   2  139.49    7.80
   6  -5   2  249.78   11.60
   6  -5   2  259.77   11.30
   6  -5   2  253.27   11.00
   6   5   2  240.28   10.80
  -6   5  -2  244.88   12.00
   6   5   2  254.37   11.10
   6   5   2  238.98   11.40
   7  -5   2  346.27   14.30
  -7  -5  -2  340.37   14.50
   7  -5   2  355.16   14.60
  -7   5  -2  297.97   14.10
   7   5   2  340.47   14.30
   7   5   2  325.37   14.50
   7   5   2  331.27   14.00
  -7   5  -2  320.37   14.60
  -7   5  -2  330.17   13.70
  -8  -5  -2  138.99    7.70
   8  -5   2  154.98    9.00
  -8  -5  -2  136.89    9.80
  -8   5  -2  135.59    7.50
   8   5   2  143.29    9.10
   8   5   2  131.49    9.40
   8   5   2  134.49    9.00
  -8   5  -2  135.99   10.80
  -8   5  -2  139.69    9.80
  -9  -5  -2  299.07   15.00
  -9  -5  -2  310.27   12.90
   9   5   2  317.57   14.70
   9   5   2  340.07   18.60
  -9   5  -2  287.07   15.80
  -9   5  -2  296.47   12.70
  -9   5  -2  302.77   15.40
 -10  -5  -2  214.88   13.00
  10   5   2  237.18   12.40
  10   5   2  211.78   12.10
 -10   5  -2  227.08   13.10
  10   5   2  218.78   11.40
 -10   5  -2  192.98   13.70
  11  -5   2   49.40    5.70
 -11  -5  -2   46.30    6.40
 -11  -5  -2   44.90   33.20
 -11   5  -2   67.49    6.90
  11   5   2   38.80    5.60
 -12  -5  -2   84.09    8.20
  12  -5   2   95.99    7.90
  12   5   2   93.79    7.50
 -12   5  -2   89.19    8.20
  13  -5   2   47.40    5.10
 -13  -5  -2   49.70    4.50
  13   5   2   64.29    6.30
  13   5   2   48.40    5.00
  13   5   2   49.90    3.70
 -13   5  -2   51.69    4.80
 -13  -6   2   -2.60    4.40
  13   6  -2    5.70    4.30
 -12  -6   2    0.00    5.40
  12   6  -2    4.90    4.30
  12   6  -2    3.60    2.70
  12   6  -2    4.40    3.90
 -11  -6   2   20.10    7.10
  11   6  -2   37.20    5.30
 -11   6   2   30.20    4.50
  11   6  -2   28.60    4.00
  11   6  -2   32.20    5.70
 -10  -6   2    6.60    7.00
 -10   6   2    3.70    4.30
 -10   6   2    5.10    6.90
  10   6  -2   12.20    5.40
  -9   6   2   -2.40    4.00
  -9   6   2   -1.80    6.20
  -9   6   2    0.00    4.00
   9   6  -2   -4.50    5.10
   9   6  -2    1.00    3.90
  -8  -6   2   92.49    7.90
  -8  -6   2   97.49    6.60
   8  -6  -2   51.39   15.20
  -8   6   2   93.79    7.80
  -8   6   2  103.29    7.40
   8   6  -2   96.89    7.40
   8   6  -2  100.69    8.20
  -8   6   2   93.59    7.30
  -8   6   2   87.19    9.10
  -8   6   2   85.79    7.70
   8   6  -2   89.99    8.60
  -7  -6   2   25.30    3.50
   7  -6  -2   16.80   12.50
  -7  -6   2   19.90    8.00
   7   6  -2   27.50    4.50
   7   6  -2   23.70    4.00
  -7   6   2   26.90    9.40
  -7   6   2   28.60    4.30
   7   6  -2   23.90    4.60
  -7   6   2   29.20    3.70
  -7   6   2   24.50    4.00
  -7   6   2   25.70    4.20
   6   6  -2  293.67   12.30
  -6   6   2  298.07   11.80
   6   6  -2  294.77   12.40
  -6   6   2  302.97   12.40
  -6   6   2  291.87   12.60
  -6   6   2  307.27   13.30
   6   6  -2  303.97   12.80
  -6   6   2  299.67   12.40
   5  -6  -2    5.40   10.10
  -5  -6   2   -0.80    2.20
  -5   6   2    2.00    2.20
  -5   6   2    3.50    3.20
   5   6  -2    0.40    2.90
   5   6  -2    0.80    2.60
  -5   6   2   -3.90    3.70
  -5   6   2   -0.60    2.70
   5   6  -2    0.70    2.70
  -4  -6   2  225.78    8.90
  -4  -6   2  232.78    9.00
  -4  -6   2  234.08    8.70
   4  -6  -2  246.68   17.60
  -4  -6   2  254.17   20.00
  -4   6   2  220.68   10.00
   4   6  -2  222.38    9.10
  -4   6   2  224.68    9.00
  -4   6   2  227.58    9.40
  -4   6   2  217.48    9.50
   4   6  -2  226.38    9.50
  -3  -6   2  355.86   23.20
  -3  -6   2  374.06   13.10
   3  -6  -2  358.56   19.80
  -3  -6   2  366.46   13.20
  -3   6   2  359.76   13.20
  -3   6   2  371.26   13.50
  -3   6   2  362.96   13.90
  -3   6   2  362.56   13.50
   3   6  -2  349.87   13.20
   3   6  -2  364.96   13.50
  -2  -6   2  105.29    4.60
  -2  -6   2  104.89    4.30
  -2  -6   2   94.69   11.10
   2  -6  -2   96.49   10.60
   2   6  -2  102.59    4.60
  -2   6   2  105.59    4.80
  -2   6   2  108.19    4.40
  -2   6   2  103.69    5.40
   2   6  -2   95.19    4.90
  -1  -6   2  318.37   11.60
   1  -6  -2  320.77   15.60
  -1  -6   2  307.87   11.40
  -1  -6   2  298.17   18.60
   1   6  -2  321.77   11.80
  -1   6   2  330.57   11.60
   1   6  -2  314.17   11.60
  -1   6   2  332.47   12.10
  -1   6   2  322.87   11.40
   0  -6   2   24.10    2.10
   0  -6   2   19.50    7.80
   0  -6  -2   16.10    5.00
   0   6  -2   22.30    2.50
   0   6  -2   27.30    2.60
   0   6   2   21.90    1.80
   0   6  -2   26.10    2.90
   1  -6   2 1077.99   45.20
  -1  -6  -2 1068.39   41.60
  -1  -6  -2 1172.58   42.10
  -1   6  -2 1133.69   39.10
  -1   6  -2 1119.69   38.80
  -1   6  -2 1140.09   39.00
   2  -6   2   73.69    4.70
  -2  -6  -2   79.19    8.80
   2  -6   2   86.19   12.10
   2  -6   2   88.69    4.20
  -2   6  -2   77.39    5.10
   2   6   2   85.79    3.90
  -2   6  -2   85.39    4.70
  -2   6  -2   83.89    4.60
  -2   6  -2   79.79    4.20
   3  -6   2   43.80    3.60
   3  -6   2   43.70    4.40
  -3  -6  -2   31.60    7.10
   3  -6   2   37.20   12.70
  -3   6  -2   43.50    3.30
   3   6   2   42.60    4.00
  -3   6  -2   39.80    4.00
   3   6   2   48.00    3.30
  -3   6  -2   49.99    4.50
   4  -6   2  382.76   15.90
   4  -6   2  376.26   15.40
   4  -6   2  392.16   15.10
  -4   6  -2  409.06   16.00
   4   6   2  408.16   14.80
   4   6   2  400.36   15.30
  -4   6  -2  402.76   15.20
  -4   6  -2  392.16   14.60
  -4   6  -2  405.16   15.20
   5  -6   2    4.40    3.00
   5  -6   2    2.60    3.60
   5  -6   2    7.20    3.30
  -5   6  -2    2.70    2.90
   5   6   2    2.00    3.20
   5   6   2    2.00    3.10
  -5   6  -2    4.30    4.60
  -5   6  -2    4.70    2.90
   5   6   2    3.50    2.80
   6  -6   2    2.50    3.70
  -6  -6  -2    1.80    4.10
   6  -6   2    3.20    3.60
   6  -6   2   -0.90    5.20
   6   6   2   -0.80    3.30
   6   6   2    0.10    3.40
   6   6   2    3.20    3.20
  -6   6  -2   -0.20    5.20
   7  -6   2   14.40    6.30
  -7  -6  -2   16.90    4.80
  -7  -6  -2   19.80    3.50
   7  -6   2   18.40    4.30
  -7   6  -2   13.80    3.60
  -7   6  -2   18.90    6.20
   7   6   2   15.10    4.30
  -7   6  -2   10.00    3.20
   7   6   2   12.50    4.60
  -8  -6  -2  325.27   15.10
  -8  -6  -2  326.67   13.50
   8  -6   2  356.56   14.40
  -8   6  -2  321.77   15.40
   8   6   2  328.37   14.70
  -8   6  -2  327.47   13.70
  -8   6  -2  315.57   16.10
   8   6   2  318.97   14.60
  -8   6  -2  327.27   13.40
   8   6   2  346.67   15.20
  -9  -6  -2   -3.50    5.50
   9   6   2    1.90    4.70
   9   6   2    0.50    4.60
   9   6   2   -7.10    4.30
  -9   6  -2   -2.70    6.40
  -9   6  -2    3.60    3.60
   9   6   2    4.00    4.90
  -9   6  -2   -4.40    5.70
 -10  -6  -2   -2.30    5.60
 -10  -6  -2  -15.20   22.70
  10   6   2    4.60    4.40
  10   6   2    3.40    5.30
 -10   6  -2   -1.60    9.60
 -10   6  -2    5.30    6.10
 -11  -6  -2   -1.10    5.20
 -11  -6  -2   28.60   25.00
  11  -6   2   -3.30    4.40
 -11   6  -2    0.60    4.80
  11   6   2    2.00    4.00
  11   6   2    0.20    4.60
 -12  -6  -2   -0.20    4.70
  12   6   2    2.70    4.40
 -12   6  -2   -3.00    4.50
 -13  -6  -2   46.10    4.00
  13   6   2   38.00    3.60
 -13   6  -2   47.30    4.60
  13   6   2   44.90    4.30
  13   6   2   46.20    4.90
 -13  -7   2   33.80    5.10
  13   7  -2   41.80    4.40
  13   7  -2   38.50    4.20
 -12  -7   2   40.70    6.20
  12   7  -2   48.50    5.20
  12   7  -2   43.40    3.60
  12   7  -2   46.50    4.80
 -11  -7   2   55.79    7.80
  11   7  -2   71.29    7.60
  11   7  -2   58.49    4.70
 -11   7   2   59.19    5.20
  11   7  -2   59.39    6.00
 -10  -7   2    9.00    7.10
  10   7  -2   17.60    4.00
 -10   7   2   10.60    4.60
 -10   7   2    0.60    6.80
  10   7  -2   15.80    5.70
  -9  -7   2   76.99    8.10
  -9   7   2   66.39    5.80
   9   7  -2   73.19    7.30
   9   7  -2   70.89    7.00
  -9   7   2   81.69   11.50
  -9   7   2   65.29    7.30
   8  -7  -2  449.06   38.30
  -8  -7   2  503.35   21.40
   8   7  -2  528.85   19.90
  -8   7   2  529.95   20.20
  -8   7   2  481.35   20.90
  -8   7   2  504.95   19.70
  -8   7   2  506.15   19.80
   8   7  -2  505.05   20.50
  -8   7   2  494.55   20.10
   7  -7  -2   74.79   14.90
  -7  -7   2   85.09    5.80
  -7  -7   2   85.49    7.10
  -7  -7   2   58.59   21.60
  -7   7   2   82.19    7.20
   7   7  -2   85.49    7.40
  -7   7   2   85.59    6.90
  -7   7   2   72.09    6.30
  -7   7   2   86.79    8.30
  -7   7   2   94.89    8.20
  -7   7   2   81.59    5.90
   7   7  -2   89.09    7.10
  -6  -7   2   95.99   17.90
   6  -7  -2  149.39   18.00
  -6   7   2  154.28    8.00
  -6   7   2  142.89    9.00
   6   7  -2  147.49    7.90
   6   7  -2  137.89    7.80
  -6   7   2  141.89    7.20
  -6   7   2  155.58    8.30
  -6   7   2  141.79    7.90
   6   7  -2  154.98    8.30
  -5  -7   2  106.79   16.40
  -5  -7   2  132.69    6.40
   5   7  -2  128.79    6.90
  -5   7   2  148.29    7.30
  -5   7   2  138.99    8.30
  -5   7   2  133.19    7.40
  -5   7   2  136.19    7.10
   5   7  -2  139.19    7.10
  -5   7   2  140.19    6.60
  -4  -7   2 1083.99   36.90
   4  -7  -2 1036.30   44.30
  -4  -7   2 1059.19   46.20
   4   7  -2 1076.69   37.30
  -4   7   2 1046.60   37.70
  -4   7   2 1068.39   37.20
   4   7  -2 1026.20   37.30
  -4   7   2 1040.80   36.90
  -4   7   2 1053.49   37.30
  -3  -7   2  453.95   16.00
  -3  -7   2  423.16   24.90
  -3  -7   2  478.75   17.00
   3  -7  -2  433.56   22.90
  -3  -7   2  455.35   16.20
  -3   7   2  464.65   16.50
  -3   7   2  432.76   16.10
   3   7  -2  436.16   16.20
   3   7  -2  445.86   16.50
  -3   7   2  440.76   16.50
  -2  -7   2   92.49    4.00
   2  -7  -2   90.29   11.20
  -2  -7   2   94.59   13.40
  -2  -7   2   96.19    4.20
   2   7  -2   89.49    4.70
   2   7  -2   79.99    4.80
  -2   7   2   83.19    4.50
  -2   7   2   85.69    4.10
  -2   7   2   85.99    4.40
  -2   7   2   80.49    5.20
   2   7  -2   78.89    4.30
  -1  -7   2  147.19    5.80
  -1  -7   2  154.58    6.00
  -1  -7   2  165.58   15.50
   1  -7  -2  143.99   11.40
   1   7  -2  143.69    6.20
  -1   7   2  144.69    6.70
  -1   7   2  142.39    5.80
  -1   7   2  148.49    6.00
   1   7  -2  147.49    6.40
   0  -7   2  256.47    9.60
   0  -7   2  279.47   18.50
   0  -7  -2  260.37   14.40
   0   7   2  249.78    9.40
   0   7  -2  246.18    9.90
   0   7  -2  269.27   10.10
   0   7  -2  255.97    9.80
   0   7   2  274.37    9.60
   0   7  -2  262.27   10.10
   1  -7   2  479.75   17.30
   1  -7   2  471.75   25.90
   1  -7   2  479.45   17.90
  -1  -7  -2  481.85   21.70
  -1   7  -2  496.65   17.90
  -1   7  -2  502.35   17.70
  -1   7  -2  484.25   17.40
   1   7   2  494.15   17.10
  -2  -7  -2  903.61   35.30
   2  -7   2  825.82   31.00
   2  -7   2  873.51   39.80
   2  -7   2  872.91   30.70
   2   7   2  907.41   30.70
  -2   7  -2  874.91   31.00
   2   7   2  854.11   30.90
  -2   7  -2  872.51   30.70
  -2   7  -2  903.81   31.30
   3  -7   2   72.89   14.50
  -3  -7  -2   58.79    8.90
   3  -7   2   50.49    4.20
   3  -7   2   47.90    4.90
   3   7   2   62.49    4.40
  -3   7  -2   57.59    4.80
  -3   7  -2   58.29    5.80
   3   7   2   64.49    3.90
  -3   7  -2   57.49    4.70
  -3   7  -2   64.29    4.00
   4  -7   2 1696.13   58.49
  -4  -7  -2 1668.43   66.69
   4  -7   2 1606.34   58.69
   4  -7   2 1632.94   58.89
  -4   7  -2 1657.63   58.29
  -4   7  -2 1703.33   58.69
   4   7   2 1733.93   58.89
  -4   7  -2 1725.43   59.29
  -4   7  -2 1698.83   58.69
  -4   7  -2 1694.63   58.49
   5  -7   2  288.17   12.10
   5  -7   2  280.17   11.80
   5   7   2  274.27   11.80
  -5   7  -2  281.87   13.00
   5   7   2  273.47   12.00
  -5   7  -2  283.07   13.10
   5   7   2  293.67   11.60
  -5   7  -2  279.17   11.80
   6  -7   2  256.47   11.30
  -6  -7  -2  244.48   10.20
  -6  -7  -2  250.47   11.30
   6  -7   2  250.87   11.60
   6   7   2  248.18   11.50
  -6   7  -2  242.28   10.60
   6   7   2  252.17   11.20
  -6   7  -2  215.88   12.40
   6   7   2  245.48   11.60
   7  -7   2  265.87   11.80
  -7  -7  -2  257.87   10.70
  -7  -7  -2  265.17   12.50
  -7   7  -2  244.58   13.30
   7   7   2  253.67   11.90
  -7   7  -2  253.77   11.10
   7   7   2  257.87   12.10
  -7   7  -2  240.98   10.80
   7   7   2  251.17   12.30
  -8  -7  -2  549.05   40.50
  -8   7  -2  492.95   21.90
  -8   7  -2  527.45   19.60
   8   7   2  525.35   20.50
  -8   7  -2  508.35   19.30
  -8   7  -2  483.05   20.90
   8   7   2  520.25   21.00
   8   7   2  511.35   20.60
  -9  -7  -2  497.45   20.70
  -9  -7  -2  462.35   43.80
   9   7   2  481.05   20.20
  -9   7  -2  459.65   21.20
   9   7   2  494.05   19.80
  -9   7  -2  490.15   20.60
  -9   7  -2  493.75   18.50
   9   7   2  494.55   20.30
   9   7   2  499.75   20.40
 -10  -7  -2  134.29   11.70
 -10  -7  -2  143.49   29.20
 -10   7  -2  121.09   11.30
  10   7   2  151.38   10.20
  10   7   2  162.88   14.50
  10   7   2  153.08    9.60
  11  -7   2   33.90    6.00
 -11  -7  -2   22.40    5.80
 -11   7  -2   33.50    5.50
  11   7   2   31.30    5.30
 -12   7  -2   43.00    8.50
  12   7   2   41.80    5.50
  12   7   2   38.90    4.50
 -13  -7  -2   67.09    5.40
  13   7   2   65.69    4.10
  13   7   2   77.99    5.40
 -13   7  -2   89.49    7.40
  13   7   2   67.99    5.20
 -13  -8   2    2.50    4.10
  13   8  -2    4.50    2.70
  13   8  -2    8.20    3.20
 -12  -8   2   -4.00    4.90
  12   8  -2    9.00    4.00
  12   8  -2    6.90    3.10
  12   8  -2    6.00    4.10
 -11  -8   2   -8.70    5.80
  11   8  -2    5.90    3.40
  11   8  -2    2.30    4.60
 -11   8   2   -6.50    3.80
  11   8  -2    9.50    4.50
 -10  -8   2    7.00    6.80
 -10   8   2    8.60   10.10
  10   8  -2   15.00    4.10
 -10   8   2   10.00    4.40
  10   8  -2   10.30    5.20
  -9  -8   2   -6.70    6.60
  -9   8   2    6.70    4.40
   9   8  -2    6.20    5.30
  -9   8   2   -1.40    5.30
   9   8  -2   -1.90    5.10
  -9   8   2    2.10    6.60
  -8  -8   2   13.80    6.30
   8  -8  -2   14.60   18.90
   8   8  -2   17.10    4.50
   8   8  -2   19.00    4.80
  -8   8   2   13.90    5.00
  -8   8   2   23.20    6.40
   8   8  -2   13.30    5.00
  -8   8   2   15.70    4.40
  -8   8   2   15.30    4.40
  -8   8   2    9.00    4.50
  -7  -8   2  297.57   34.80
   7  -8  -2  306.47   30.30
  -7  -8   2  310.17   14.40
   7   8  -2  300.87   13.60
   7   8  -2  294.37   13.10
  -7   8   2  296.27   13.10
  -7   8   2  310.97   14.20
  -7   8   2  300.97   13.50
   7   8  -2  315.47   13.60
  -7   8   2  305.67   13.00
  -7   8   2  300.57   13.20
   6  -8  -2   12.70   12.40
  -6  -8   2    3.30   16.20
  -6   8   2   -1.50    4.80
   6   8  -2   -6.10    3.40
  -6   8   2   -4.70    3.50
   6   8  -2    0.00    3.20
  -6   8   2    0.60    3.60
  -6   8   2    3.70    2.70
  -6   8   2   -1.80    3.30
   6   8  -2    3.10    3.30
   5  -8  -2  143.49   19.40
  -5  -8   2  202.18   23.70
   5   8  -2  177.18    8.30
  -5   8   2  170.08    7.80
  -5   8   2  166.28    8.70
   5   8  -2  179.88    8.10
  -5   8   2  174.08    8.50
  -5   8   2  171.68    9.70
  -5   8   2  177.08    8.30
   5   8  -2  178.28    8.60
  -4  -8   2   51.59    3.90
   4  -8  -2   38.30   10.70
  -4  -8   2   55.79   12.90
   4   8  -2   51.89    4.50
  -4   8   2   49.90    4.20
   4   8  -2   46.80    4.80
  -4   8   2   48.10    4.70
   4   8  -2   45.40    4.30
  -4   8   2   49.70    5.80
   3  -8  -2   18.30    8.80
  -3  -8   2   24.40   10.70
  -3  -8   2    4.10    1.90
  -3  -8   2    8.20    2.10
   3   8  -2    6.70    2.30
   3   8  -2    5.00    2.20
  -3   8   2    1.20    2.50
  -3   8   2    0.20    3.30
  -3   8   2    0.20    1.90
  -2  -8   2 1011.20   34.30
  -2  -8   2  962.00   42.40
   2  -8  -2  960.50   40.30
  -2  -8   2 1020.10   34.50
   2   8  -2  972.00   34.50
  -2   8   2 1007.00   35.00
  -2   8   2  977.10   34.50
   2   8  -2  988.50   34.80
   2   8  -2  960.10   34.60
  -2   8   2 1014.60   34.40
  -1  -8   2  680.73   23.80
   1  -8  -2  675.83   29.10
  -1  -8   2  671.83   31.90
   1   8  -2  697.73   24.30
   1   8  -2  657.73   24.10
  -1   8   2  665.73   24.40
  -1   8   2  689.43   24.00
  -1   8   2  670.83   24.20
  -1   8   2  699.23   23.80
   0  -8   2  461.45   25.60
   0  -8   2  460.85   16.60
   0  -8  -2  465.95   21.70
   0   8  -2  453.75   16.90
   0   8   2  454.15   16.50
   0   8   2  461.85   16.40
   0   8   2  473.65   16.60
   0   8  -2  466.45   16.80
   0   8  -2  482.95   17.00
   0   8  -2  460.15   17.10
  -1  -8  -2  109.29   11.40
   1  -8   2  107.89   12.60
   1  -8   2  104.59    4.90
   1  -8   2   99.79    5.60
   1   8   2  102.79    4.90
  -1   8  -2  110.59    5.60
  -1   8  -2  110.49    5.90
  -1   8  -2  109.89    5.10
  -2  -8  -2  172.08   13.70
   2  -8   2  167.78    7.10
   2  -8   2  164.78   20.10
  -2   8  -2  162.48    7.60
  -2   8  -2  162.18    8.10
   2   8   2  166.28    7.10
   2   8   2  172.38    6.80
  -2   8  -2  169.28    7.20
  -2   8  -2  168.08    7.60
   3  -8   2    4.20   17.70
  -3  -8  -2    2.30    6.80
   3  -8   2    5.50    2.90
   3  -8   2    2.90    2.40
   3   8   2    3.50    2.30
  -3   8  -2    7.30    2.90
  -3   8  -2   -1.60    4.00
   3   8   2    3.50    2.10
  -3   8  -2    3.50    2.30
  -3   8  -2    4.20    3.30
   4  -8   2  448.36   17.70
   4  -8   2  455.05   17.40
   4  -8   2  449.36   17.50
  -4  -8  -2  456.05   25.20
  -4   8  -2  466.95   17.60
  -4   8  -2  448.46   17.50
  -4   8  -2  467.05   17.30
   4   8   2  463.65   17.40
  -4   8  -2  454.05   17.30
   4   8   2  463.95   17.30
  -4   8  -2  465.35   18.40
   4   8   2  470.75   17.00
  -5  -8  -2  162.88   19.50
   5  -8   2  168.18    8.70
   5   8   2  173.08    8.50
  -5   8  -2  177.48    8.30
   5   8   2  169.68    8.10
  -5   8  -2  171.28   10.00
   5   8   2  167.78    8.70
  -5   8  -2  157.48    8.50
   6  -8   2   12.50    3.90
  -6  -8  -2   28.00   13.50
  -6   8  -2    9.00    3.40
   6   8   2    8.40    3.90
   6   8   2    3.30    3.50
  -6   8  -2    6.10    3.00
  -6   8  -2   16.10    5.90
  -7  -8  -2  101.49   20.40
  -7  -8  -2   91.99    8.00
  -7   8  -2   92.49    9.40
   7   8   2   85.39    7.60
   7   8   2   85.99    7.90
  -7   8  -2   82.59    6.30
  -7   8  -2   96.79    6.90
   7   8   2   81.29    7.50
  -8  -8  -2   11.20    5.30
  -8  -8  -2   34.70   19.80
   8   8   2   18.90    5.20
   8   8   2   14.50    4.70
   8   8   2   23.50    5.00
  -8   8  -2   19.70    7.00
   8   8   2   15.20    6.10
  -9  -8  -2   12.30    5.70
  -9  -8  -2   15.70   21.40
  -9   8  -2   11.10    3.60
   9   8   2    5.10    5.00
   9   8   2   10.20    5.20
  -9   8  -2   14.10    6.20
   9   8   2   10.90    5.10
  -9   8  -2    6.80    6.60
   9   8   2   11.60    4.80
 -10  -8  -2    1.00    6.00
 -10  -8  -2   12.70   24.80
  10   8   2   -1.50    4.80
 -10   8  -2   -2.20    6.20
  10   8   2    4.60    5.00
  10   8   2    8.70    4.50
 -10   8  -2    4.30    5.60
 -11  -8  -2    5.80    5.10
  11   8   2   10.00    3.90
 -11   8  -2   17.90    5.10
  11   8   2   11.30    4.60
 -12  -8  -2    5.40    4.60
  12   8   2    1.20    5.60
  12   8   2   -1.60    5.60
 -12   8  -2    7.80    4.30
  12   8   2    4.30    3.10
 -13  -9   2   59.69    5.50
  13   9  -2   70.79    4.90
  13   9  -2   68.69    5.30
 -12  -9   2  168.88   10.80
  12   9  -2  182.58   11.50
  12   9  -2  165.88    9.50
  12   9  -2  165.38    8.00
 -11  -9   2    5.00    5.80
  11   9  -2    4.60    4.60
  11   9  -2   13.10    4.70
 -11   9   2    5.30    3.90
  11   9  -2   10.10    3.40
 -10  -9   2  122.89   11.70
  10   9  -2  122.59    9.70
  10   9  -2  147.89    8.20
 -10   9   2  142.59    9.00
 -10   9   2  124.99   13.20
  10   9  -2  127.89    9.50
  -9  -9   2  120.79   11.50
  -9   9   2   98.39    9.50
   9   9  -2  103.69    8.10
   9   9  -2   98.79    7.60
   9   9  -2  107.29    9.00
  -9   9   2  110.49    8.40
  -9   9   2  108.79    8.30
   8  -9  -2  350.66   37.50
  -8  -9   2  301.17   15.10
   8   9  -2  275.87   13.50
  -8   9   2  277.87   13.30
   8   9  -2  279.27   12.80
  -8   9   2  284.77   13.40
  -8   9   2  280.57   13.00
   8   9  -2  277.07   13.50
  -8   9   2  254.67   14.90
  -7  -9   2  522.85   41.90
  -7  -9   2  490.65   20.40
   7   9  -2  477.95   19.40
  -7   9   2  469.75   20.60
  -7   9   2  496.35   19.10
   7   9  -2  487.35   19.70
   7   9  -2  508.15   19.30
  -7   9   2  488.15   19.30
  -7   9   2  489.35   19.40
  -6  -9   2  123.19    9.20
  -6  -9   2  126.49   20.90
   6  -9  -2  125.59   18.30
  -6   9   2  130.29   11.30
   6   9  -2  124.09    7.80
  -6   9   2  135.59    7.70
   6   9  -2  137.39    7.70
  -6   9   2  124.99    8.20
  -6   9   2  124.89    9.60
   6   9  -2  136.09    8.10
  -6   9   2  124.99    7.10
   6   9  -2  122.19    8.20
  -5  -9   2  139.79   18.70
   5  -9  -2  163.68   20.40
  -5   9   2  191.48    9.20
  -5   9   2  184.08    8.80
   5   9  -2  181.08    8.60
   5   9  -2  181.48    8.70
  -5   9   2  184.98    8.30
  -5   9   2  200.28   10.40
  -5   9   2  177.68    8.90
   5   9  -2  196.88    9.10
   4  -9  -2 1196.08   52.19
  -4  -9   2 1320.67   55.09
  -4   9   2 1264.27   44.10
   4   9  -2 1283.27   44.00
  -4   9   2 1268.87   44.60
   4   9  -2 1234.48   43.70
   4   9  -2 1220.38   43.70
  -4   9   2 1272.47   43.60
  -4   9   2 1153.38   44.30
  -4   9   2 1262.37   44.00
  -3  -9   2  644.34   33.40
   3  -9  -2  636.24   31.00
  -3  -9   2  661.93   22.70
   3   9  -2  613.14   22.80
   3   9  -2  632.34   23.10
  -3   9   2  622.24   22.60
  -3   9   2  631.34   23.60
  -3   9   2  633.64   23.00
   3   9  -2  628.14   22.70
   3   9  -2  646.34   23.00
  -2  -9   2  495.25   17.30
   2  -9  -2  470.05   24.80
  -2  -9   2  458.45   27.30
   2   9  -2  483.15   17.70
  -2   9   2  486.05   17.50
  -2   9   2  475.95   18.10
   2   9  -2  458.15   17.40
  -2   9   2  478.15   17.30
  -2   9   2  466.05   17.10
  -1  -9   2  286.67   10.70
   1  -9  -2  268.17   17.30
  -1  -9   2  302.17   21.30
   1   9  -2  287.47   10.90
  -1   9   2  286.17   10.70
  -1   9   2  288.67   11.60
   1   9  -2  295.87   11.40
   1   9  -2  274.57   11.00
  -1   9   2  284.87   10.90
  -1   9   2  284.57   10.70
   0  -9   2  535.45   29.20
   0  -9   2  530.25   19.60
   0  -9  -2  541.75   25.40
   0   9  -2  555.34   20.20
   0   9  -2  550.74   19.90
   0   9   2  550.74   19.50
   0   9  -2  549.65   20.00
   0   9   2  575.04   19.80
   0   9   2  554.24   19.60
   0   9  -2  563.74   20.20
   1  -9   2   53.99   12.20
   1  -9   2   61.49    3.80
  -1  -9  -2   67.99    9.50
   1  -9   2   42.70    5.00
   1   9   2   59.49    3.50
   1   9   2   57.89    3.80
  -1   9  -2   60.19    5.60
  -1   9  -2   58.29    5.40
  -1   9  -2   59.29    4.20
  -1   9  -2   54.19    4.30
   2  -9   2   91.29    5.20
  -2  -9  -2  107.69   13.30
   2  -9   2   96.49   15.30
   2  -9   2   85.99    6.20
  -2   9  -2   90.09    5.70
  -2   9  -2   91.59    5.20
  -2   9  -2   87.59    6.50
   2   9   2   99.99    4.70
   2   9   2   94.09    5.00
  -2   9  -2   98.59    5.80
   3  -9   2   26.50    5.90
  -3  -9  -2   14.00    9.10
   3  -9   2   40.50   15.60
   3  -9   2   22.30    3.20
  -3   9  -2   26.50    3.50
  -3   9  -2   24.30    3.30
  -3   9  -2   26.20    3.70
   3   9   2   27.40    2.70
  -3   9  -2   22.10    4.40
   3   9   2   26.30    3.10
  -4  -9  -2   13.70    9.60
   4   9   2   23.00    3.00
   4   9   2   19.60    3.30
   4   9   2   25.50    3.40
  -4   9  -2   25.60    3.50
  -4   9  -2   22.00    3.80
  -4   9  -2   24.70    3.80
  -4   9  -2   24.10    3.10
  -4   9  -2   17.70    4.90
   5  -9   2   55.99    5.80
  -5  -9  -2   42.80   12.50
  -5  -9  -2   51.19    4.90
  -5   9  -2   56.29    5.50
   5   9   2   44.40    4.50
  -5   9  -2   50.49    6.10
   5   9   2   44.00    4.10
  -5   9  -2   48.30    4.40
  -5   9  -2   54.99    4.90
   5   9   2   43.00    4.40
  -6  -9  -2  446.16   29.90
  -6  -9  -2  396.26   15.90
  -6   9  -2  374.46   19.30
   6   9   2  375.86   16.00
   6   9   2  378.86   15.80
  -6   9  -2  372.46   15.10
  -6   9  -2  391.16   15.30
  -7  -9  -2   13.50    5.10
   7   9   2   15.00    4.40
   7   9   2   10.70    4.50
   7   9   2   10.20    4.40
  -7   9  -2   14.90    6.70
  -7   9  -2   12.30    3.50
  -7   9  -2    8.90    3.90
   7   9   2   21.50    4.60
  -8  -9  -2  101.19   22.60
  -8  -9  -2   87.29    7.70
  -8   9  -2  106.29    6.70
   8   9   2  106.69   10.60
   8   9   2   91.29    9.10
  -8   9  -2  100.89   11.60
  -8   9  -2  112.19    7.30
   8   9   2  102.19    9.20
  -9  -9  -2  -21.10   20.90
  -9  -9  -2    0.10    5.60
  -9   9  -2   17.10    3.80
   9   9   2   16.00    6.10
  -9   9  -2    8.70    6.10
  -9   9  -2   15.60    7.20
   9   9   2   20.90    5.50
   9   9   2   15.40    4.80
 -10  -9  -2   20.80   21.80
 -10  -9  -2    3.20    5.40
  10   9   2   17.80    5.30
  10   9   2   11.00    4.90
 -10   9  -2   17.50    5.80
  10   9   2   22.50    4.80
 -11  -9  -2   43.80    5.70
 -11   9  -2   48.40    5.70
  11   9   2   53.09    4.80
  11   9   2   48.30    5.20
 -12  -9  -2   70.09    6.10
  12   9   2   69.59    5.90
  12   9   2   72.69    5.00
 -12   9  -2   70.49    6.80
  12   9   2   75.99    6.00
  13 -10  -2    0.70    3.60
  13  10  -2    3.60    3.30
  13  10  -2    3.50    2.80
 -12 -10   2   -7.60    5.00
  12  10  -2    7.70    3.80
  12  10  -2    4.10    3.80
  12  10  -2    3.60    3.70
 -11 -10   2  -11.60    5.80
  11  10  -2   -1.50    4.20
  11  10  -2    0.70    4.30
  11  10  -2    0.00    3.20
 -11  10   2    2.80    3.90
 -10 -10   2   80.79   11.00
  10  10  -2  101.39    9.80
  10  10  -2   79.59    9.50
 -10  10   2  112.19   10.40
 -10  10   2   90.59    9.40
  10  10  -2   97.89    8.90
  -9 -10   2  163.98   12.80
  -9  10   2  196.68   10.40
   9  10  -2  177.48   10.10
   9  10  -2  185.58   11.00
  -9  10   2  188.78   10.20
  -9  10   2  184.28   13.80
   9  10  -2  176.28    9.50
  -8 -10   2   32.60   40.30
  -8 -10   2   23.40    6.80
   8 -10  -2   41.20   22.00
   8  10  -2   20.50    4.70
  -8  10   2   29.00    4.80
   8  10  -2   28.90    5.70
   8  10  -2   20.00    4.20
  -8  10   2   23.30    5.00
   8  10  -2   25.50    5.30
  -8  10   2   24.90    7.20
  -8  10   2   25.70    5.30
  -8  10   2   25.40    5.40
  -7 -10   2  133.29   10.50
  -7 -10   2  112.49   24.70
   7 -10  -2  106.39   27.00
   7  10  -2  142.69    9.00
  -7  10   2  126.79    8.10
  -7  10   2  128.59    8.70
   7  10  -2  142.99    7.80
   7  10  -2  125.59    8.40
  -7  10   2  129.19   10.60
   7  10  -2  133.09    8.50
  -7  10   2  128.99    9.00
  -7  10   2  136.59    8.40
  -7  10   2  138.29    8.90
  -6 -10   2   87.59   27.20
   6 -10  -2   70.99   16.70
   6 -10  -2   78.19    8.20
   6  10  -2   77.39    6.60
   6  10  -2   79.79    6.90
  -6  10   2   78.29    7.10
  -6  10   2   85.29    6.60
  -6  10   2   83.89    8.40
   6  10  -2   75.79    6.80
  -6  10   2   64.69    7.20
   6  10  -2   74.79    7.10
  -6  10   2   84.69    6.80
  -6  10   2   79.59    6.80
   6  10  -2   85.29    6.00
   5 -10  -2    2.70   11.40
  -5 -10   2   14.40   15.80
  -5  10   2    0.70    3.40
  -5  10   2    2.90    3.30
   5  10  -2    1.60    3.10
  -5  10   2    5.80    2.90
   5  10  -2    1.90    3.10
  -5  10   2    2.70    4.90
   5  10  -2    5.00    3.40
   5  10  -2    1.40    4.30
  -5  10   2    0.90    3.40
  -4 -10   2  510.25   40.40
   4 -10  -2  483.85   29.00
   4  10  -2  497.95   18.70
  -4  10   2  508.45   19.90
   4  10  -2  491.65   18.70
  -4  10   2  504.25   19.10
   4  10  -2  514.45   19.00
  -4  10   2  490.45   18.60
  -4  10   2  507.45   18.60
  -4  10   2  503.35   19.10
  -3 -10   2    2.80   12.70
   3 -10  -2   -3.80    9.30
  -3  10   2    7.00    2.40
   3  10  -2    3.40    2.50
  -3  10   2    4.10    3.00
   3  10  -2    7.70    3.10
   3  10  -2    5.10    2.50
  -3  10   2    3.50    2.40
   3  10  -2    7.00    3.10
  -3  10   2    2.40    3.80
  -2 -10   2  410.06   27.50
   2 -10  -2  437.56   25.60
   2  10  -2  441.76   16.40
   2  10  -2  438.66   16.30
  -2  10   2  441.86   16.20
   2  10  -2  422.66   16.20
   2  10  -2  451.65   16.70
  -2  10   2  451.15   16.10
  -2  10   2  439.06   16.40
  -2  10   2  445.46   17.20
  -1 -10   2  837.42   40.10
   1 -10  -2  864.91   36.90
   1  10  -2  867.21   30.10
   1  10  -2  800.42   29.90
  -1  10   2  828.72   30.60
  -1  10   2  856.31   30.10
   1  10  -2  865.41   30.40
   1  10  -2  843.92   30.40
  -1  10   2  859.41   29.90
   1  10  -2  860.91   30.00
  -1  10   2  852.81   29.80
   0 -10  -2   23.30    8.10
   0 -10   2   12.70    9.00
   0  10  -2   18.70    3.60
   0  10   2   17.20    2.30
   0  10  -2   15.80    2.90
   0  10  -2   13.50    2.60
   0  10   2   22.70    2.70
   0  10  -2   18.20    2.70
   0  10  -2   17.00    3.00
  -1 -10  -2  122.09   14.50
   1 -10   2  121.09   15.30
  -1  10  -2  114.29    5.80
   1  10   2  109.49    5.20
   1  10   2  106.79    5.40
  -1  10  -2  109.79    5.90
  -1  10  -2  112.09    6.80
  -1  10  -2  108.39    6.30
  -1  10  -2  104.99    5.60
   1  10   2  110.99    5.60
  -2 -10  -2    7.50    8.30
   2 -10   2   12.70   13.90
  -2  10  -2    9.40    4.00
  -2  10  -2   13.80    3.30
  -2  10  -2   10.20    2.70
   2  10   2   14.30    2.30
   2  10   2   11.70    2.40
  -2  10  -2   11.50    3.00
  -2  10  -2   15.00    2.70
  -3 -10  -2  314.77   21.10
   3 -10   2  310.97   29.60
  -3  10  -2  274.67   13.00
  -3  10  -2  281.57   12.10
  -3  10  -2  286.27   11.60
   3  10   2  296.37   11.50
   3  10   2  283.17   11.40
   3  10   2  280.57   11.10
  -4 -10  -2   20.30   11.40
  -4  10  -2   26.40    5.60
   4  10   2   26.10    3.40
  -4  10  -2   30.60    3.40
  -4  10  -2   28.70    4.00
  -4  10  -2   32.20    4.30
   4  10   2   27.00    3.50
  -4  10  -2   31.30    3.80
   4  10   2   32.40    3.30
  -5 -10  -2  177.68   22.00
  -5 -10  -2  178.48    9.70
  -5  10  -2  187.08   11.30
  -5  10  -2  184.88    8.90
  -5  10  -2  190.28    9.00
   5  10   2  197.78    9.10
  -5  10  -2  180.88    9.60
  -5  10  -2  192.68    9.30
   5  10   2  190.08    9.50
   5  10   2  197.88    9.30
  -6 -10  -2   25.10   14.50
  -6 -10  -2   17.20    4.70
  -6  10  -2   16.50    6.60
  -6  10  -2   11.40    6.30
   6  10   2    2.80    4.00
  -6  10  -2   15.40    3.60
   6  10   2   12.90    3.80
  -6  10  -2   11.50    3.70
   6  10   2   13.50    4.10
  -7 -10  -2   20.90   16.80
  -7 -10  -2    7.50    5.30
   7  10   2    4.50    4.60
  -7  10  -2    9.20    3.70
   7  10   2   10.10    4.50
  -7  10  -2    8.30    6.50
   7  10   2    0.10    4.40
  -7  10  -2    8.40    3.90
  -8 -10  -2  -12.00   18.50
  -8 -10  -2   18.70    5.70
   8  10   2   22.40    5.00
   8  10   2   11.40    5.00
  -8  10  -2   18.20    3.70
  -8  10  -2   18.80    4.20
   8  10   2   20.20    5.50
  -8  10  -2   12.20    7.10
   8  10   2   19.90    5.30
  -9 -10  -2  304.47   14.60
  -9 -10  -2  317.67   33.70
   9  10   2  318.37   14.90
  -9  10  -2  291.47   12.50
   9  10   2  299.27   14.10
  -9  10  -2  298.27   16.10
  -9  10  -2  266.17   15.50
   9  10   2  301.17   13.90
 -10 -10  -2  108.99    9.60
 -10 -10  -2  126.09   44.10
  10  10   2  127.79    9.50
  10  10   2  126.29    9.20
 -10  10  -2  126.79   10.50
  10  10   2  138.19    8.90
 -11 -10  -2   14.20    4.80
  11  10   2   22.80    4.00
  11  10   2   22.00    3.80
  11  10   2   23.20    4.40
 -11  10  -2   21.70    6.10
  12  10   2    0.20    3.00
  12  10   2    1.30    3.10
  12  10   2    1.00    2.40
 -12  10  -2   -3.70    3.70
  12  11  -2   30.80    2.80
  12  11  -2   31.00    4.10
  12  11  -2   24.10    6.20
  11  11  -2  279.77   12.60
  11  11  -2  275.07   12.80
  11  11  -2  271.17   11.40
 -11  11   2  275.47   12.00
 -10 -11   2   42.90    6.90
  10  11  -2   48.40    5.70
  10  11  -2   52.99    4.70
 -10  11   2   43.00    5.00
  10  11  -2   57.29    5.70
  -9 -11   2  523.65   22.30
   9  11  -2  501.85   19.70
  -9  11   2  483.15   23.10
   9  11  -2  527.95   20.10
  -9  11   2  520.75   20.30
   9  11  -2  506.15   20.50
  -9  11   2  512.15   20.30
   9  11  -2  501.65   21.00
  -8 -11   2  525.85   50.19
  -8 -11   2  578.04   23.70
   8 -11  -2  649.83   47.30
   8  11  -2  581.34   23.40
  -8  11   2  573.04   22.70
  -8  11   2  571.24   21.90
   8  11  -2  556.64   22.00
   8  11  -2  550.04   21.40
   8  11  -2  565.14   22.70
  -8  11   2  508.55   25.20
   7 -11  -2  777.22   63.89
  -7 -11   2  777.82   29.70
  -7 -11   2  696.33   51.09
   7 -11  -2  836.32   30.80
  -7  11   2  779.12   28.40
   7  11  -2  759.62   28.50
   7  11  -2  777.22   28.00
  -7  11   2  736.23   28.80
  -7  11   2  752.32   28.30
  -7  11   2  732.53   30.00
  -7  11   2  747.93   29.00
  -7  11   2  776.52   28.70
   7  11  -2  753.62   29.00
   7  11  -2  779.02   28.50
  -6 -11   2  261.57   13.00
   6 -11  -2  228.78   27.90
  -6 -11   2  194.28   26.20
   6 -11  -2  249.68   14.40
   6  11  -2  268.77   10.90
  -6  11   2  258.57   11.80
  -6  11   2  252.07   12.10
   6  11  -2  236.68   11.60
   6  11  -2  256.27   12.00
  -6  11   2  257.77   11.40
   6  11  -2  260.17   11.60
  -6  11   2  248.38   13.90
  -5 -11   2  382.26   16.10
   5 -11  -2  366.26   27.90
   5 -11  -2  354.06   17.70
  -5 -11   2  369.26   24.90
   5 -11  -2  363.86   16.60
  -5 -11   2  372.36   32.70
  -5  11   2  361.96   17.60
   5  11  -2  382.26   17.70
   5  11  -2  376.96   15.00
  -5  11   2  409.96   18.10
   5  11  -2  366.76   14.40
  -5  11   2  375.76   15.90
   5  11  -2  385.46   15.30
  -5  11   2  374.06   15.60
  -5  11   2  373.56   14.90
   4 -11  -2  958.40   44.60
  -4 -11   2  941.51   47.70
   4  11  -2  941.11   34.30
   4  11  -2  929.41   33.80
   4  11  -2  945.31   33.80
  -4  11   2  950.30   34.30
  -4  11   2  934.31   33.80
  -4  11   2  958.50   35.10
  -4  11   2  976.00   33.80
  -4  11   2  942.61   34.30
   4  11  -2  970.60   34.10
   3 -11  -2 1589.24   66.49
  -3 -11   2 1698.33   76.79
  -3  11   2 1662.33   57.69
   3  11  -2 1639.04   57.69
  -3  11   2 1651.13   58.59
   3  11  -2 1653.03   57.99
   3  11  -2 1676.23   58.19
  -3  11   2 1660.13   57.69
  -3  11   2 1710.33   58.19
   3  11  -2 1657.83   57.79
  -2 -11   2 1086.99   49.30
   2 -11  -2 1130.99   47.20
  -2  11   2 1060.99   38.20
   2  11  -2 1104.19   38.80
   2  11  -2 1047.10   38.20
  -2  11   2 1106.19   38.60
  -2  11   2 1096.29   39.20
  -2  11   2 1087.89   38.40
   2  11  -2 1098.29   38.50
  -2  11   2 1093.49   38.20
   1 -11  -2  440.66   24.70
  -1 -11   2  373.66   28.70
  -1  11   2  443.86   16.20
   1  11  -2  437.16   17.10
  -1  11   2  469.05   17.20
  -1  11   2  450.15   17.30
   1  11  -2  447.66   17.00
   1  11  -2  442.06   16.60
  -1  11   2  439.96   16.60
   0 -11   2   70.99   13.90
   0 -11  -2   80.79   11.70
   0  11  -2   99.79    6.10
   0  11   2   94.99    5.10
   0  11  -2   94.09    5.50
   0  11  -2   95.29    5.70
   0  11  -2   95.29    6.50
   0  11   2   93.79    5.40
  -1 -11  -2   39.50   10.00
   1 -11   2   56.89   15.10
  -1  11  -2   31.10    3.40
  -1  11  -2   29.60    4.00
  -1  11  -2   25.80    3.20
   1  11   2   27.70    2.70
  -1  11  -2   30.00    4.40
   1  11   2   33.90    4.70
   1  11   2   31.60    3.30
   2 -11   2   66.19   16.40
   2  11   2   36.70    4.20
  -2  11  -2   41.40    5.30
   2  11   2   36.00    3.10
  -2  11  -2   37.60    4.40
  -2  11  -2   38.80    4.10
   2  11   2   35.20    3.20
  -2  11  -2   34.30    3.40
  -2  11  -2   37.10    3.60
  -3 -11  -2   49.10   11.70
   3 -11   2   61.29   20.00
   3  11   2   43.00    4.50
  -3  11  -2   36.10    4.20
  -3  11  -2   44.70    5.90
  -3  11  -2   41.00    4.70
   3  11   2   35.10    3.30
  -3  11  -2   39.20    3.80
   3  11   2   42.00    4.70
  -4 -11  -2  169.28   20.80
  -4 -11  -2  159.48    8.30
  -4  11  -2  157.88    8.20
   4  11   2  153.58    7.60
  -4  11  -2  150.08    8.60
  -4  11  -2  145.69   10.00
   4  11   2  154.58    7.90
  -4  11  -2  149.49    8.60
  -4  11  -2  149.49    7.90
   4  11   2  157.38    8.10
  -4  11  -2  158.08    8.00
  -5 -11  -2  276.07   11.90
  -5 -11  -2  241.68   25.40
  -5  11  -2  257.17   11.30
  -5  11  -2  245.48   11.20
   5  11   2  254.97   11.70
   5  11   2  260.37   11.50
  -5  11  -2  253.17   12.00
  -6 -11  -2   77.09    7.80
  -6 -11  -2   87.19   17.60
   6  11   2   64.29    7.10
  -6  11  -2   83.49    8.60
   6  11   2   67.99    7.50
  -6  11  -2   73.19    5.40
   6  11   2   67.09    6.80
  -6  11  -2   76.79    7.90
  -6  11  -2   60.59    6.10
  -7 -11  -2  125.39   21.50
  -7 -11  -2  124.09    9.20
   7  11   2  126.49    8.90
   7  11   2  123.39    9.60
   7  11   2  127.79    9.10
  -7  11  -2  114.19   11.60
  -7  11  -2  125.49    8.10
  -8 -11  -2    6.10    5.40
  -8 -11  -2   14.60   19.10
   8  11   2   19.80    5.20
  -8  11  -2   16.60    7.50
  -8  11  -2   21.00    3.80
  -8  11  -2   24.70    4.30
   8  11   2   16.10    5.40
   8  11   2   19.00    4.90
  -9 -11  -2   47.30   23.10
  -9 -11  -2   19.70    6.10
   9  11   2   39.40    6.00
  -9  11  -2   35.40    8.30
   9  11   2   37.60    5.30
 -10 -11  -2   91.49   27.20
 -10 -11  -2  119.19    9.50
  10  11   2  139.89    9.30
 -10  11  -2  126.19   10.20
  10  11   2  137.39    8.90
  10  11   2  130.49    8.70
  10  11   2  136.39    8.10
  11  11   2   21.70    5.40
  11  11   2   14.80    4.30
  11  11   2   17.00    3.60
  11  11   2   20.10    3.50
  12  11   2   37.50    3.80
  12  11   2   46.80    4.60
  12  11   2   46.90    3.80
 -12  11  -2   42.50    5.20
  12  12  -2    7.20    3.10
  12  12  -2    6.40    2.20
  12  12  -2    1.50    3.00
 -11 -12   2    2.30    5.40
  11  12  -2   13.20    4.30
  11  12  -2   15.70    3.20
 -11  12   2   11.90    3.90
  11  12  -2   11.60    4.30
 -10 -12   2    2.20    5.70
  10  12  -2    8.20    4.70
 -10  12   2    8.30    4.10
  10  12  -2    4.80    3.70
  10  12  -2   10.90    4.60
  -9 -12   2    6.70    6.10
   9 -12  -2   -1.00   24.60
   9  12  -2   14.30    5.50
  -9  12   2   13.40    4.70
   9  12  -2   22.50    4.60
   9  12  -2   14.40    4.80
   9  12  -2   23.10    4.20
  -9  12   2    9.70    4.60
  -9  12   2   17.10   10.80
  -8 -12   2    4.00    6.10
   8 -12  -2   47.50   24.00
  -8 -12   2   13.90   25.20
  -8  12   2    4.00    5.10
  -8  12   2    5.10    5.00
   8  12  -2    4.70    3.90
  -8  12   2    0.20    4.70
   8  12  -2   -6.20    5.10
   8  12  -2   11.90    5.90
  -8  12   2    4.20    7.30
   8  12  -2    8.20    4.30
   8  12  -2    7.90    4.70
  -8  12   2    3.60    4.40
  -7 -12   2   15.30   24.10
   7 -12  -2   -0.40    6.40
   7 -12  -2   20.10   19.00
  -7  12   2   14.20    5.00
   7  12  -2    1.30    3.80
   7  12  -2    4.50    4.70
  -7  12   2    1.00    5.00
   7  12  -2    5.90    4.30
   7  12  -2    3.90    5.40
  -7  12   2    8.60    4.00
  -7  12   2    5.20    4.60
  -7  12   2    6.20    6.80
  -7  12   2   -1.50    4.60
  -6 -12   2   34.10    6.00
   6 -12  -2   20.70   19.60
  -6 -12   2   45.80   22.20
   6 -12  -2   22.80    7.10
  -6  12   2   30.20    7.30
  -6  12   2   30.50    5.10
   6  12  -2   28.30    4.90
  -6  12   2   36.70    4.60
   6  12  -2   33.00    4.80
  -6  12   2   22.10    4.90
   6  12  -2   28.00    4.50
  -6  12   2   32.20    4.20
   6  12  -2   29.20    4.90
   6  12  -2   29.00    5.60
  -6  12   2   25.80    4.80
   6  12  -2   30.20    3.90
  -5 -12   2   62.09   19.30
   5 -12  -2   41.70   15.60
  -5 -12   2   53.99    5.80
   5 -12  -2   53.69    7.80
   5  12  -2   55.89    5.00
   5  12  -2   53.89    5.20
   5  12  -2   69.89    6.30
  -5  12   2   51.19    5.30
   5  12  -2   54.39    4.80
  -5  12   2   58.19    6.30
  -5  12   2   57.69    6.00
   5  12  -2   62.49    6.00
  -5  12   2   64.49    5.50
  -4 -12   2   29.00   17.10
  -4 -12   2   42.10    9.60
   4 -12  -2   52.49   14.70
   4 -12  -2   30.60    6.80
   4  12  -2   38.00    3.90
  -4  12   2   37.10    4.00
  -4  12   2   47.60   10.60
  -4  12   2   38.00    3.90
   4  12  -2   39.60    4.20
  -4  12   2   29.50    5.50
  -4  12   2   35.40    4.50
   4  12  -2   36.10    4.00
   4  12  -2   54.89    5.40
   4  12  -2   49.30    5.00
   4  12  -2   41.40    3.60
  -3 -12   2   81.29   17.40
   3 -12  -2   80.89   14.00
   3  12  -2   99.99    6.30
   3  12  -2   87.09    5.80
  -3  12   2   91.59    6.60
  -3  12   2   93.59    5.80
  -3  12   2   94.09    7.80
   3  12  -2   93.59    6.10
  -3  12   2   99.19    5.90
   3  12  -2   87.99    6.60
   2 -12  -2  -12.00    9.90
  -2 -12   2    2.70   13.80
  -2  12   2    0.80    2.50
   2  12  -2   -0.10    2.70
  -2  12   2    0.90    2.40
  -2  12   2   -1.90    4.10
   2  12  -2   -0.60    2.90
  -2  12   2    1.50    2.60
  -2  12   2   -0.50    3.00
   2  12  -2    2.10    2.50
   2  12  -2    2.40    3.30
   1 -12  -2  464.95   26.80
  -1  12   2  452.65   16.90
  -1  12   2  450.15   17.20
   1  12  -2  452.05   17.80
   1  12  -2  462.65   17.20
  -1  12   2  448.96   16.80
   1  12  -2  458.65   17.60
   1  12  -2  460.65   17.10
   1  12  -2  446.16   16.80
  -1  12   2  451.15   18.00
   0 -12  -2  867.21   38.40
   0 -12   2  884.71   43.90
   0  12  -2  825.42   29.90
   0  12  -2  814.42   29.70
   0  12  -2  810.92   30.30
   0  12   2  829.32   29.70
   0  12  -2  837.42   30.10
   0  12   2  845.12   30.70
   0  12   2  842.02   29.70
   0  12  -2  845.22   30.60
   0  12   2  838.52   29.60
   0  12   2  823.72   29.90
  -1 -12  -2  360.56   23.60
   1 -12   2  366.76   39.90
   1  12   2  361.26   13.90
  -1  12  -2  362.16   15.00
  -1  12  -2  370.66   14.70
  -1  12  -2  364.06   14.10
   1  12   2  354.06   14.10
   1  12   2  364.86   13.70
  -1  12  -2  364.26   14.00
   2 -12   2  674.43   40.50
  -2 -12  -2  681.83   33.70
   2  12   2  657.83   23.60
   2  12   2  648.54   23.70
  -2  12  -2  646.04   23.60
  -2  12  -2  623.54   24.70
   2  12   2  654.43   23.30
  -2  12  -2  644.04   23.70
  -2  12  -2  641.74   24.30
   2  12   2  620.74   23.40
  -2  12  -2  662.03   24.20
  -3 -12  -2   62.89   13.60
   3 -12   2   52.39   18.90
  -3  12  -2   55.49    5.10
   3  12   2   50.79    4.80
   3  12   2   53.99    5.20
   3  12   2   53.89    4.90
  -3  12  -2   56.49    5.40
  -3  12  -2   53.09    4.90
  -3  12  -2   57.09    5.90
  -3  12  -2   56.69    5.60
  -3  12  -2   55.89    6.40
  -4 -12  -2  121.19   17.00
  -4  12  -2   96.89    9.30
  -4  12  -2   98.59    7.50
   4  12   2  108.49    6.50
  -4  12  -2   86.79    7.60
  -4  12  -2  113.29    8.40
  -4  12  -2  102.99    9.20
  -4  12  -2   87.39    7.60
   4  12   2  101.49    6.80
   4  12   2   93.59    6.90
  -5 -12  -2   23.00   16.00
  -5 -12  -2   17.50    4.30
  -5  12  -2   10.20    3.80
   5  12   2   12.30    3.70
  -5  12  -2    7.00    6.30
  -5  12  -2    9.60    4.30
  -5  12  -2    9.90    4.00
   5  12   2    7.20    3.70
  -5  12  -2   13.90    3.70
   5  12   2    9.70    4.00
  -6 -12  -2   14.40    4.80
  -6 -12  -2  -10.20   14.50
  -6  12  -2   18.50    4.00
  -6  12  -2   22.40    5.20
   6  12   2   13.30    4.20
   6  12   2   17.80    4.70
   6  12   2   11.00    4.20
  -6  12  -2   20.20    7.00
  -6  12  -2   13.00    4.10
  -7 -12  -2  274.47   13.10
  -7 -12  -2  206.98   24.40
   7  12   2  278.17   13.40
  -7  12  -2  265.97   11.50
  -7  12  -2  238.68   14.90
  -7  12  -2  268.27   12.00
   7  12   2  247.48   13.30
  -8 -12  -2  282.47   35.60
  -8 -12  -2  279.57   13.90
   8  12   2  289.67   13.60
  -8  12  -2  301.17   12.70
   8  12   2  304.77   17.30
  -8  12  -2  295.87   12.20
  -8  12  -2  263.97   15.60
   8  12   2  273.67   13.90
  -9 -12  -2   48.20   23.50
  -9 -12  -2   18.70    5.30
   9  12   2   17.40    4.20
   9  12   2   26.40    5.70
  -9  12  -2   14.20    3.60
   9  12   2   17.70    4.90
  -9  12  -2   12.20    9.00
  -9  12  -2   19.70    5.60
  10  12   2   64.79    6.40
  10  12   2   68.59    7.50
  10  12   2   54.99    4.90
  10  12   2   70.59    7.70
  11  12   2   14.40    3.50
  11  12   2   19.30    4.90
 -11  12  -2   15.90    4.80
  11  12   2   18.10    5.20
 -12  12  -2   -1.20    3.30
  12  12   2    1.30    2.80
  12  12   2    2.70    1.90
  12  13  -2   66.79    5.30
  12  13  -2   64.49    5.60
  11  13  -2   32.70    4.40
 -11  13   2   36.80    6.10
  11  13  -2   34.80    5.40
  10  13  -2   24.20    5.20
  10  13  -2   21.30    3.80
 -10  13   2   24.10    4.30
  10  13  -2   21.50    4.70
   9 -13  -2   36.40   26.60
  -9  13   2   36.40    5.20
   9  13  -2   28.80    7.10
   9  13  -2   33.80    5.40
  -9  13   2   38.80    8.30
   9  13  -2   37.30    4.90
  -9  13   2   38.20    7.90
  -8 -13   2   11.80   58.29
  -8 -13   2    6.10    5.60
   8 -13  -2    6.50   43.10
  -8  13   2   14.60    5.30
  -8  13   2   18.20    4.60
   8  13  -2   14.80    4.50
   8  13  -2    2.90    8.50
  -8  13   2   20.20    4.90
   8  13  -2    2.70    4.90
  -8  13   2   15.10    5.10
  -8  13   2   29.90    7.90
   8  13  -2    3.80    4.00
  -7 -13   2   40.50    6.50
   7 -13  -2   57.09   21.30
   7 -13  -2   43.70    7.70
  -7 -13   2   53.59   27.90
   7  13  -2   25.20    4.10
   7  13  -2   29.60    4.90
   7  13  -2   20.90    6.70
   7  13  -2   18.60    5.10
  -7  13   2   36.00    8.40
  -7  13   2   27.20    5.80
  -7  13   2   34.10    4.90
  -7  13   2   24.80    5.60
   7  13  -2   31.20    5.50
  -7  13   2   38.70   12.30
  -7  13   2   26.90    6.10
  -6 -13   2   97.79    9.30
   6 -13  -2   97.79    8.90
  -6 -13   2  124.89   38.90
   6 -13  -2   84.49   11.40
  -6 -13   2   95.39   13.30
   6 -13  -2   96.89   24.50
  -6  13   2   88.39    7.70
  -6  13   2   95.39   11.10
  -6  13   2   77.99    8.70
   6  13  -2   78.29    7.80
  -6  13   2   77.59    7.30
  -6  13   2   84.09    7.90
  -6  13   2   90.79    8.40
   6  13  -2   84.59    8.10
   6  13  -2   87.49    6.50
   6  13  -2   88.99    7.50
   6  13  -2   86.39    7.50
   5 -13  -2  593.14   23.60
  -5 -13   2  560.54   42.30
  -5 -13   2  546.95   26.60
   5 -13  -2  615.24   25.20
   5 -13  -2  585.04   37.20
  -5  13   2  575.04   22.90
   5  13  -2  621.84   26.30
   5  13  -2  573.04   23.00
  -5  13   2  562.44   24.00
  -5  13   2  583.54   22.10
  -5  13   2  561.44   22.80
  -5  13   2  593.14   22.40
   5  13  -2  576.04   22.30
   5  13  -2  583.94   21.60
   5  13  -2  598.64   22.10
  -5  13   2  603.64   22.10
   4 -13  -2  222.88   14.30
  -4 -13   2  239.78   27.00
   4 -13  -2  267.87   25.40
  -4  13   2  242.98   11.40
  -4  13   2  225.08   18.10
   4  13  -2  245.38   11.00
  -4  13   2  236.18   10.60
   4  13  -2  241.08   10.50
   4  13  -2  241.68   10.90
  -4  13   2  224.58   10.50
   4  13  -2  228.68   11.50
  -4  13   2  234.58   10.60
   4  13  -2  236.78   10.10
  -4  13   2  239.98   12.40
  -3 -13   2  110.59   20.00
   3 -13  -2   61.59    8.10
  -3 -13   2   63.29    8.70
   3 -13  -2   55.99   14.70
   3  13  -2   71.79    5.90
  -3  13   2   77.49    7.30
   3  13  -2   60.89    5.40
  -3  13   2   70.09    5.50
   3  13  -2   61.89    5.10
   3  13  -2   71.29    6.50
  -3  13   2   73.99    6.40
  -2 -13   2  225.88   27.70
   2 -13  -2  208.78   22.80
   2  13  -2  246.28   10.50
  -2  13   2  228.38   11.80
  -2  13   2  241.68   10.40
   2  13  -2  243.58   10.10
   2  13  -2  243.88   11.20
  -2  13   2  238.68   10.10
   2  13  -2  236.08   11.00
  -2  13   2  235.78    9.90
  -2  13   2  237.68   10.80
   2  13  -2  246.48   10.50
   1 -13  -2  544.05   31.20
  -1 -13   2  539.15   35.30
   1  13  -2  562.74   20.80
  -1  13   2  550.44   21.70
   1  13  -2  574.84   21.20
  -1  13   2  552.74   20.40
  -1  13   2  572.34   20.60
   1  13  -2  548.35   20.40
  -1  13   2  564.04   20.90
   1  13  -2  549.45   20.80
   1  13  -2  547.45   21.40
  -1  13   2  550.44   20.30
   0 -13   2   63.89   17.60
   0 -13  -2   59.19   12.60
   0  13   2   70.79    6.90
   0  13   2   61.69    4.80
   0  13  -2   66.39    5.70
   0  13  -2   72.89    6.80
   0  13   2   60.89    5.50
   0  13   2   64.79    5.00
   0  13   2   70.79    5.10
   0  13  -2   66.49    5.70
   0  13  -2   65.29    6.40
   0  13  -2   57.19    4.90
   1 -13   2  227.08   28.20
  -1 -13  -2  232.98   20.70
  -1  13  -2  176.48   10.10
  -1  13  -2  187.48    9.10
  -1  13  -2  200.18    9.80
  -1  13  -2  196.78    8.70
   1  13   2  204.58    8.80
   1  13   2  187.68    9.00
   1  13   2  191.08    8.50
   2  13   2   10.70    3.00
   2  13   2    8.10    3.50
  -2  13  -2    1.40    3.50
  -2  13  -2    6.10    4.70
  -2  13  -2    3.40    3.10
  -2  13  -2    9.80    4.30
  -2  13  -2    3.90    3.00
   2  13   2    7.60    2.80
  -2  13  -2    1.60    2.80
   2  13   2    6.10    2.90
   3 -13   2  702.13   46.20
  -3 -13  -2  794.92   38.50
   3 -13   2  671.63   29.40
   3  13   2  728.13   26.60
  -3  13  -2  704.83   26.90
  -3  13  -2  714.73   28.40
  -3  13  -2  721.43   26.40
  -3  13  -2  714.73   27.10
   3  13   2  730.93   26.40
   3  13   2  734.33   26.10
   3  13   2  705.33   26.10
  -3  13  -2  713.93   27.10
  -4 -13  -2 1426.36   61.09
  -4  13  -2 1335.37   49.60
  -4  13  -2 1382.06   49.20
   4  13   2 1383.56   48.90
   4  13   2 1401.36   48.90
  -4  13  -2 1404.96   48.90
  -4  13  -2 1392.76   48.80
  -4  13  -2 1363.06   49.80
  -4  13  -2 1404.06   50.69
  -5 -13  -2  174.18   25.80
  -5  13  -2  156.88   12.30
  -5  13  -2  153.78    8.60
  -5  13  -2  158.58    8.90
  -5  13  -2  164.88    9.90
   5  13   2  165.08    9.30
   5  13   2  154.08    8.80
   5  13   2  160.38    8.90
  -5  13  -2  153.88    9.10
  -6 -13  -2   40.20   16.80
  -6  13  -2   11.90    7.50
  -6  13  -2   17.20    4.30
   6  13   2   12.10    4.40
   6  13   2   10.30    4.40
   6  13   2   16.70    4.70
  -6  13  -2   16.30    7.60
  -7 -13  -2   11.60   16.90
  -7  13  -2   22.60    4.20
  -7  13  -2   25.50    7.50
  -7  13  -2   24.80    4.50
   7  13   2   14.80    4.70
   7  13   2   22.90    5.00
   7  13   2   22.90    5.40
  -8 -13  -2   -9.60   19.90
  -8  13  -2   10.00    4.10
   8  13   2    8.60    4.80
   8  13   2   11.50    4.20
   8  13   2    9.20    6.00
  -8  13  -2   17.00    7.50
   8  13   2    8.60    5.70
  -8  13  -2   10.60    3.70
  -9 -13  -2  215.18   36.30
   9  13   2  189.28    9.50
  -9  13  -2  172.88   11.70
  -9  13  -2  186.18    8.70
   9  13   2  172.78   10.90
   9  13   2  175.18   10.40
  10  13   2   33.70    4.30
  10  13   2   17.10    4.60
  10  13   2   27.30    4.00
  10  13   2   27.00    5.10
  11  13   2  124.49    6.80
  11  13   2  100.79    7.10
 -11  13  -2   96.99    7.70
  11  13   2  127.79    8.80
  12  14  -2   13.00    2.70
  11  14  -2   26.80    3.90
 -11  14   2   30.10    4.10
  11  14  -2   39.70    4.60
 -10  14   2  150.88    8.40
  10  14  -2  141.19    7.80
  10  14  -2  141.69    9.30
   9 -14  -2   83.49   34.60
   9  14  -2   84.79    7.00
  -9  14   2   86.29    7.80
   9  14  -2   96.59    7.60
   9  14  -2   78.19    8.70
  -9  14   2   87.49    8.20
  -8 -14   2   31.00   29.90
   8 -14  -2   13.50   23.80
  -8  14   2    7.70    4.50
  -8  14   2    9.60    5.20
   8  14  -2    5.10    5.20
   8  14  -2   14.50    4.60
  -8  14   2   11.40    7.40
  -8  14   2    6.60    4.90
  -8  14   2   25.10    5.40
   8  14  -2    9.90    4.00
   7 -14  -2  148.99   25.10
   7 -14  -2  142.09   12.20
   7  14  -2  118.29   10.40
  -7  14   2  113.69    9.90
  -7  14   2  125.29   10.20
  -7  14   2  121.09    9.40
   7  14  -2  121.59    8.60
   7  14  -2  118.49    9.40
  -7  14   2  117.39   12.00
   7  14  -2  121.89    7.70
  -7  14   2  126.29    9.00
   7  14  -2  122.39    9.80
   6 -14  -2  169.58   23.50
  -6 -14   2  172.18   23.60
   6 -14  -2  201.38   21.50
  -6 -14   2  163.58   27.30
  -6  14   2  189.78   13.70
   6  14  -2  174.18   11.40
  -6  14   2  189.78   10.20
  -6  14   2  176.28   10.40
   6  14  -2  192.18    9.30
   6  14  -2  179.88   10.60
  -6  14   2  174.28   11.30
  -6  14   2  185.58    9.90
  -6  14   2  178.88   11.30
   6  14  -2  180.48   10.60
   6  14  -2  176.08    9.80
  -5 -14   2  300.87   19.30
   5 -14  -2  327.97   17.20
   5 -14  -2  327.57   15.80
   5 -14  -2  331.07   35.60
  -5 -14   2  312.57   38.30
  -5  14   2  341.17   13.90
  -5  14   2  329.67   14.80
   5  14  -2  313.97   13.90
   5  14  -2  334.57   13.70
   5  14  -2  326.27   13.10
  -5  14   2  338.57   14.20
   5  14  -2  304.87   14.80
  -5  14   2  305.27   16.60
  -5  14   2  310.47   14.70
  -5  14   2  323.17   14.00
   5  14  -2  317.67   14.20
   5  14  -2  311.77   14.00
  -4 -14   2   21.80   20.00
  -4 -14   2   26.80    8.40
   4 -14  -2   20.40    6.80
   4 -14  -2   22.10   14.40
   4  14  -2   16.80    6.80
   4  14  -2   24.60    3.90
  -4  14   2   29.40    4.20
   4  14  -2   30.70    4.20
  -4  14   2   16.30    4.50
   4  14  -2   30.20    3.70
  -4  14   2   20.90    3.90
  -4  14   2   18.90    4.00
   4  14  -2   29.80    5.40
  -4  14   2   24.20    5.00
  -4  14   2   20.80    6.80
   3 -14  -2    7.10    6.90
   3 -14  -2   20.60   13.60
  -3 -14   2   -1.10   18.50
  -3 -14   2   19.00    7.90
  -3  14   2   14.40    3.90
   3  14  -2   21.40    3.70
   3  14  -2   13.30    3.10
   3  14  -2    9.20    3.30
  -3  14   2   15.20    3.50
   3  14  -2    9.60    3.50
   3  14  -2   12.10    4.30
  -3  14   2    8.70    3.20
  -3  14   2   18.20    5.90
   2 -14  -2  170.18   16.40
  -2 -14   2  229.18   25.50
  -2 -14   2  164.38   14.70
   2 -14  -2  168.48   19.20
  -2  14   2  180.18   10.90
  -2  14   2  182.08    9.50
   2  14  -2  180.58    9.10
  -2  14   2  190.98    8.80
   2  14  -2  177.28   10.30
  -2  14   2  192.98    8.60
   2  14  -2  191.38   11.90
   2  14  -2  179.78    8.30
  -2  14   2  185.58    9.00
   2  14  -2  201.08    9.30
   2  14  -2  197.48   11.50
  -1 -14   2   -1.20   17.00
  -1 -14   2   -0.20    7.20
   1 -14  -2   -6.90   11.20
   1 -14  -2   -1.10    6.50
   1  14  -2    4.70    3.00
   1  14  -2    1.70    3.40
   1  14  -2    0.70    4.40
  -1  14   2    5.40    2.80
   1  14  -2    6.30    3.90
  -1  14   2    6.10    3.00
   1  14  -2    3.00    3.20
   1  14  -2    0.30    2.50
   0 -14   2   36.80   23.60
   0 -14  -2    6.00   11.70
   0 -14   2    2.90    7.20
   0 -14  -2   -6.60    6.60
   0  14  -2    3.20    4.60
   0  14  -2    8.80    3.70
   0  14   2    4.60    2.80
   0  14  -2    2.50    2.80
   0  14  -2    5.50    3.40
   0  14  -2   -0.60    2.70
   0  14  -2    1.90    4.00
   0  14  -2    4.50    3.20
   0  14   2    5.00    2.90
   1 -14   2   26.80    7.20
  -1 -14  -2   19.90    7.20
   1 -14   2   33.80   17.90
  -1 -14  -2   36.70   12.80
  -1  14  -2   34.00    4.10
   1  14   2   33.40    3.60
  -1  14  -2   26.20    3.30
   1  14   2   33.00    3.80
  -1  14  -2   29.10    4.70
  -1  14  -2   34.60    5.50
   1  14   2   33.30    3.50
  -1  14  -2   30.60    4.00
   1  14   2   41.80    4.60
  -2 -14  -2    5.90   11.90
  -2 -14  -2   -9.30    6.40
   2 -14   2   -4.20    8.30
   2 -14   2   20.70   19.00
  -2  14  -2    4.20    3.80
   2  14   2   -0.50    3.10
  -2  14  -2    4.80    3.50
   2  14   2    0.70    3.50
  -2  14  -2    5.10    5.10
  -2  14  -2    3.50    5.30
   2  14   2    1.20    3.00
  -2  14  -2    6.30    3.70
  -2  14  -2   -0.40    3.30
   2  14   2    2.80    3.10
   3 -14   2    5.20    7.00
   3 -14   2   19.60   22.10
  -3 -14  -2    6.80   13.40
   3  14   2   11.40    4.10
   3  14   2   14.50    3.50
   3  14   2   13.00    6.00
   3  14   2    9.80    3.30
  -3  14  -2   15.40    5.00
  -3  14  -2   13.40    3.40
  -3  14  -2   18.30    6.20
  -3  14  -2    8.90    4.40
  -3  14  -2   14.90    6.40
  -3  14  -2   19.00    3.70
   4 -14   2  136.79   13.00
  -4 -14  -2  195.58   24.90
   4  14   2  161.98    9.70
  -4  14  -2  163.68   10.60
  -4  14  -2  171.88    9.50
   4  14   2  177.88    8.90
  -4  14  -2  180.78    9.00
   4  14   2  174.28    9.00
  -4  14  -2  160.88   10.40
  -4  14  -2  166.48   12.00
  -4  14  -2  182.08    9.10
   4  14   2  165.78    9.30
  -5 -14  -2  213.88   23.80
   5  14   2  218.28   10.70
   5  14   2  222.98   10.10
  -5  14  -2  217.58   14.20
  -5  14  -2  210.68   10.70
  -5  14  -2  202.28   10.80
   5  14   2  211.68   11.10
   5  14   2  212.48   10.70
  -5  14  -2  213.58   10.40
  -6 -14  -2   31.20   17.90
   6  14   2   37.40    4.50
  -6  14  -2   35.30    4.90
   6  14   2   30.90    5.30
  -6  14  -2   45.90    8.50
  -6  14  -2   34.70    4.50
   6  14   2   39.20    5.50
  -7 -14  -2   38.20   24.80
   7  14   2   18.50    4.20
  -7  14  -2   25.90    7.70
  -7  14  -2   28.70    4.40
   7  14   2   21.70    5.10
   7  14   2   18.50    4.90
   7  14   2   24.80    5.40
  -7  14  -2   27.30    4.60
  -8 -14  -2   29.50   20.50
   8  14   2   11.50    4.80
   8  14   2    7.20    4.90
   8  14   2   10.90    5.30
   8  14   2    9.60    5.30
  -8  14  -2   14.40    6.70
  -8  14  -2   10.00    4.90
  -8  14  -2   12.10    4.10
  -9 -14  -2   94.09   26.60
   9  14   2  148.89    8.30
   9  14   2  145.29   10.00
  -9  14  -2  139.39    7.60
   9  14   2  159.68    9.60
  10  14   2   17.30    4.40
  10  14   2   26.80    4.00
  10  14   2   32.80    3.90
  11  14   2   -2.50    3.10
  11  14   2    1.10    2.50
  11  15  -2   16.70    3.60
  11  15  -2   16.10    2.50
 -11  15   2   10.20    3.10
  10  15  -2   37.90    3.90
  10  15  -2   36.30    5.00
 -10  15   2   38.40    4.40
   9 -15  -2  -31.00   27.20
  -9 -15   2   33.90   28.90
  -9  15   2   10.00    5.10
  -9  15   2   10.60    4.30
   9  15  -2    6.80    4.50
   9  15  -2    6.20    3.70
  -8 -15   2    8.60   21.80
   8 -15  -2   37.30   21.20
   8  15  -2    6.50    5.40
  -8  15   2    7.80    5.50
  -8  15   2   12.70    5.30
  -8  15   2   18.90    6.80
   8  15  -2    7.10    4.30
   8  15  -2   -1.90    7.10
  -8  15   2   16.20    7.40
  -8  15   2    6.40    4.80
   7 -15  -2  201.48   35.00
  -7 -15   2  201.08   38.10
   7 -15  -2  326.87   16.40
   7  15  -2  256.87   14.90
  -7  15   2  288.77   14.70
   7  15  -2  276.07   13.90
  -7  15   2  283.07   13.80
   7  15  -2  284.07   12.40
   7  15  -2  298.47   13.20
  -7  15   2  286.67   13.30
   7  15  -2  276.37   13.50
  -7  15   2  270.87   16.20
  -7  15   2  273.27   14.30
   6 -15  -2  145.09   11.30
   6 -15  -2  179.88   13.80
  -6 -15   2  158.18   31.40
  -6 -15   2  144.09   15.40
   6 -15  -2  179.88   26.00
  -6  15   2  140.89   12.90
  -6  15   2  173.18   11.00
  -6  15   2  162.78    9.70
   6  15  -2  143.29    9.50
   6  15  -2  162.28   14.20
   6  15  -2  145.49   10.10
   6  15  -2  146.49    8.30
  -6  15   2  153.78   12.30
  -6  15   2  140.39   10.90
  -6  15   2  150.08   12.00
   5 -15  -2    6.40   16.90
   5 -15  -2   18.80   10.10
   5 -15  -2   17.60    7.20
  -5 -15   2   -6.60   18.60
  -5 -15   2    9.80    8.70
  -5  15   2   29.30    4.60
  -5  15   2   25.00    5.50
   5  15  -2   30.40    5.00
  -5  15   2   27.50    5.10
   5  15  -2   30.70    7.00
   5  15  -2   27.40    5.80
  -5  15   2   21.50    5.40
  -5  15   2   29.30    5.50
  -5  15   2   30.70    7.80
   5  15  -2   26.20    4.50
  -4 -15   2  139.29   15.20
   4 -15  -2  126.99   22.50
   4 -15  -2  147.49   12.80
  -4 -15   2  146.89   27.60
   4 -15  -2  145.79   10.90
   4  15  -2  154.78    8.70
   4  15  -2  159.38    9.10
  -4  15   2  165.08    8.10
  -4  15   2  153.98    8.50
   4  15  -2  151.58    8.40
  -4  15   2  163.18    9.80
  -4  15   2  147.79    8.60
   4  15  -2  159.48    8.10
  -4  15   2  148.59   11.50
  -4  15   2  157.18    8.90
   4  15  -2  126.99   10.00
  -4  15   2  143.09    9.80
   3 -15  -2    5.30    6.90
  -3 -15   2    6.50    8.20
  -3 -15   2  -17.00   17.20
   3  15  -2   15.30    3.70
  -3  15   2   13.30    4.80
   3  15  -2   17.10    6.90
  -3  15   2   16.50    6.00
  -3  15   2   16.60    3.70
   3  15  -2   17.90    5.40
   3  15  -2   13.00    3.20
  -3  15   2   18.20    4.40
  -3  15   2    6.70    3.30
   3  15  -2   15.90    4.70
  -3  15   2   13.60    3.70
   2 -15  -2  329.07   28.60
  -2 -15   2  309.17   18.80
  -2 -15   2  310.77   33.30
   2 -15  -2  300.77   17.60
  -2  15   2  326.67   13.20
   2  15  -2  319.07   14.70
   2  15  -2  322.47   13.70
   2  15  -2  314.37   13.60
  -2  15   2  325.37   13.00
   2  15  -2  312.77   13.00
  -2  15   2  325.17   15.40
  -2  15   2  313.37   13.90
   2  15  -2  336.07   12.80
  -2  15   2  323.67   15.10
  -1 -15   2  141.49   22.10
  -1 -15   2  138.89   14.30
   1 -15  -2  137.09   18.50
   1 -15  -2  124.69   12.50
   1  15  -2  147.99    8.40
  -1  15   2  151.28   11.60
   1  15  -2  138.19    7.10
  -1  15   2  141.19    8.00
   1  15  -2  154.58    9.50
  -1  15   2  146.39    7.50
  -1  15   2  148.99   14.90
  -1  15   2  150.28    9.20
   1  15  -2  144.89    7.70
   1  15  -2  146.49    9.10
   1  15  -2  156.88    9.20
   0 -15  -2  918.81   43.80
   0 -15  -2  782.62   34.30
   0 -15   2  802.72   34.80
   0 -15   2  808.12   49.20
   0  15   2  891.11   31.00
   0  15  -2  861.71   30.60
   0  15  -2  858.31   31.30
   0  15  -2  847.12   32.20
   0  15  -2  912.41   34.20
   0  15   2  871.31   31.10
   0  15   2  940.21   33.90
   0  15  -2  869.71   31.90
   0  15  -2  870.01   30.90
   0  15  -2  765.52   32.80
   1 -15   2  691.53   30.40
  -1 -15  -2  743.53   39.20
   1 -15   2  774.52   47.70
  -1 -15  -2  659.93   30.10
  -1  15  -2  707.53   30.00
   1  15   2  713.33   26.90
  -1  15  -2  720.03   26.10
   1  15   2  737.23   26.50
  -1  15  -2  731.23   26.40
   1  15   2  734.93   26.20
   1  15   2  732.93   26.40
   1  15   2  739.23   28.90
  -1  15  -2  716.83   27.40
  -2 -15  -2  405.76   21.40
   2 -15   2  449.86   22.00
  -2 -15  -2  507.85   34.90
   2 -15   2  448.36   41.10
  -2  15  -2  438.96   17.30
   2  15   2  447.16   18.80
   2  15   2  448.16   17.80
   2  15   2  440.06   17.00
  -2  15  -2  445.66   18.10
  -2  15  -2  434.26   17.50
  -2  15  -2  437.76   19.10
  -2  15  -2  435.06   16.90
   3 -15   2  631.24   49.70
   3 -15   2  674.73   28.60
  -3 -15  -2  718.73   39.60
   3  15   2  666.53   25.40
  -3  15  -2  686.33   24.70
  -3  15  -2  657.13   26.00
  -3  15  -2  592.24   28.40
   3  15   2  671.13   24.70
   3  15   2  679.53   25.10
   3  15   2  667.73   24.80
  -3  15  -2  665.73   27.00
  -3  15  -2  680.63   24.70
  -4 -15  -2   39.50   16.90
  -4  15  -2   39.70    4.60
   4  15   2   37.30    5.20
  -4  15  -2   39.40    7.90
   4  15   2   31.90    5.60
  -4  15  -2   35.20    4.70
  -4  15  -2   37.30    6.00
   4  15   2   35.70    4.50
   4  15   2   40.20    4.70
  -4  15  -2   35.60    5.50
   4  15   2   32.60    4.70
  -4  15  -2   34.30    5.00
  -5 -15  -2 1085.59   55.69
   5  15   2 1147.49   43.90
   5  15   2 1138.29   41.70
   5  15   2 1115.59   40.70
   5  15   2 1257.57   44.10
  -5  15  -2 1142.79   40.90
  -5  15  -2 1149.39   41.40
   5  15   2 1124.59   41.20
  -5  15  -2 1141.59   41.10
  -6 -15  -2  634.04   42.20
  -6  15  -2  691.53   25.40
   6  15   2  684.43   25.90
   6  15   2  684.23   26.10
   6  15   2  663.83   26.90
   6  15   2  683.53   26.40
  -6  15  -2  652.53   28.10
   6  15   2  714.63   25.30
  -6  15  -2  689.03   25.60
  -7 -15  -2  135.99   23.00
  -7  15  -2  143.39    8.40
  -7  15  -2  127.89    8.60
   7  15   2  130.19    9.50
   7  15   2  145.29    9.80
   7  15   2  137.49   10.30
   7  15   2  148.59    8.40
  -7  15  -2  131.39   12.30
   7  15   2  131.69   10.60
  -8 -15  -2   67.89   22.70
   8  15   2   75.49    6.80
  -8  15  -2   84.49    6.80
   8  15   2   58.09    6.50
   8  15   2   78.69    6.90
   8  15   2   73.29    8.10
  -8  15  -2   78.79    6.30
   9  15   2   21.30    3.90
   9  15   2   24.20    4.80
   9  15   2   17.70    5.00
  -9  15  -2   19.80    3.40
   9  15   2   21.40    4.90
  10  15   2   93.49    6.50
  10  15   2   83.69    6.80
  10  15   2   68.99    6.80
  11  15   2   72.29    4.50
  11  15   2   72.29    5.30
 -11  16   2    4.80    3.00
  11  16  -2    5.80    2.30
  11  16  -2    3.40    3.00
  10  16  -2   40.10    7.80
  10  16  -2   32.80    4.20
 -10  16   2   34.60    4.50
  -9  16   2   33.80    4.70
   9  16  -2   41.70    5.30
   9  16  -2   37.50    4.20
  -8 -16   2   66.89   36.90
  -8  16   2  103.49    8.70
   8  16  -2  101.29    8.80
   8  16  -2  107.69    7.30
   8  16  -2  113.39    8.20
  -8  16   2  106.59    8.20
   7 -16  -2  213.98   14.40
   7 -16  -2  243.58   14.60
  -7 -16   2  214.48   35.60
   7  16  -2  210.08   11.10
  -7  16   2  230.28   15.10
  -7  16   2  223.68   12.70
  -7  16   2  212.08   14.20
   7  16  -2  174.98   15.10
   7  16  -2  216.08   10.50
  -7  16   2  204.58   11.80
   7  16  -2  221.48   15.80
  -7  16   2  217.38   11.40
   7  16  -2  210.58   11.60
   6 -16  -2   64.79   20.10
  -6 -16   2   62.59   10.40
   6 -16  -2   82.19   11.80
   6 -16  -2   76.29    7.80
  -6 -16   2   57.69   24.50
   6  16  -2   69.09    6.10
  -6  16   2   91.29    7.80
   6  16  -2   66.29    5.40
  -6  16   2   82.39    6.20
   6  16  -2   70.19    7.80
   6  16  -2   75.09    8.40
   6  16  -2   73.59    7.80
  -6  16   2   82.49    8.00
  -6  16   2   64.59    7.10
  -6  16   2   58.49    6.50
  -6  16   2   79.49    9.50
   5 -16  -2   65.89   19.00
  -5 -16   2   37.40    9.60
  -5 -16   2   11.90   20.60
   5 -16  -2   46.70    8.30
   5 -16  -2   50.49    7.40
  -5  16   2   37.90    7.60
   5  16  -2   43.80    5.20
  -5  16   2   30.80    7.50
   5  16  -2   48.80    5.70
   5  16  -2   43.70    4.60
   5  16  -2   33.70    6.00
  -5  16   2   42.30   11.80
  -5  16   2   31.50    6.00
  -5  16   2   33.20    4.90
  -4 -16   2    9.90   11.20
  -4 -16   2   -9.60   23.00
   4 -16  -2    5.30   15.90
   4  16  -2    2.60    4.20
  -4  16   2    8.40    4.10
  -4  16   2   10.40    3.70
   4  16  -2    5.90    3.90
  -4  16   2    8.80    4.20
   4  16  -2    7.20    4.40
   4  16  -2    3.20    6.00
  -4  16   2    7.60    6.90
   4  16  -2    0.30    5.10
  -4  16   2    1.70    4.60
   4  16  -2    0.80    4.40
  -4  16   2    3.10    4.90
  -3 -16   2  119.49   14.50
   3 -16  -2  130.89   13.60
  -3 -16   2  103.89   22.30
   3 -16  -2  142.59   29.50
   3  16  -2  135.49    8.70
  -3  16   2  137.69    8.40
   3  16  -2  122.99    9.70
  -3  16   2  136.59    9.30
  -3  16   2  130.99    8.10
  -3  16   2  128.79    7.60
   3  16  -2  134.49    8.90
  -3  16   2  130.99   11.00
   3  16  -2  134.89    7.90
  -3  16   2  121.59    9.10
   3  16  -2  133.19   10.40
   3  16  -2  128.89    7.40
  -2 -16   2  272.17   38.40
   2 -16  -2  282.27   16.90
   2 -16  -2  314.57   29.00
  -2 -16   2  276.07   18.30
  -2  16   2  294.47   12.20
   2  16  -2  275.67   12.80
   2  16  -2  283.77   12.10
   2  16  -2  277.77   13.60
  -2  16   2  264.17   11.80
  -2  16   2  282.97   12.30
  -2  16   2  267.07   14.50
   2  16  -2  286.17   12.80
   2  16  -2  289.37   14.10
  -2  16   2  275.47   13.10
   2  16  -2  293.87   11.80
  -1 -16   2   63.39   20.90
  -1 -16   2   46.10    9.50
   1 -16  -2   71.99   17.10
   1 -16  -2   39.10    8.50
   1  16  -2   52.39    6.70
   1  16  -2   43.30    3.90
   1  16  -2   43.90    4.90
   1  16  -2   52.09    5.60
   1  16  -2   42.10    5.50
  -1  16   2   46.70    7.10
   1  16  -2   52.69    5.50
  -1  16   2   54.99    5.40
   1  16  -2   49.60    5.50
  -1  16   2   44.20    4.60
  -1  16   2   59.39    6.00
  -1  16   2   40.20    5.20
   0 -16   2   75.79   10.30
   0 -16  -2   77.29    9.80
   0 -16   2   80.29   21.70
   0 -16  -2   53.49   18.00
   0  16  -2   69.69    6.20
   0  16  -2   74.09    8.50
   0  16  -2   69.19    6.50
   0  16  -2   71.39    5.80
   0  16   2   67.59    7.30
   0  16  -2   79.89    7.70
   0  16   2   73.89    6.10
   0  16  -2   72.59    7.60
   0  16   2   65.99    6.40
   0  16   2   73.59    7.70
   0  16   2   70.99    6.50
  -1 -16  -2   61.69   16.20
   1 -16   2  100.49   23.40
  -1 -16  -2   68.79    9.60
   1 -16   2   79.89   10.30
  -1  16  -2   88.19    7.90
   1  16   2   77.39    7.80
   1  16   2   73.19    7.50
  -1  16  -2   67.89    7.50
  -1  16  -2   80.89    7.80
  -1  16  -2   84.19    9.10
  -1  16  -2   72.99    6.60
   1  16   2   81.19    6.70
  -1  16  -2   75.69    8.50
   1  16   2   82.49    6.20
   1  16   2   81.09    6.70
  -1  16  -2   73.19    6.00
   2 -16   2    4.10    7.70
  -2 -16  -2    6.90    7.60
   2  16   2    9.30    3.60
  -2  16  -2   13.30    4.00
  -2  16  -2    7.90    6.20
  -2  16  -2    4.10    5.30
  -2  16  -2    4.30    4.60
  -2  16  -2    7.00    3.60
   2  16   2   10.90    3.90
   2  16   2   13.20    4.80
   2  16   2   14.30    4.00
   3 -16   2   71.69   27.40
   3 -16   2   52.39    8.80
  -3 -16  -2   66.99   17.60
   3  16   2   61.19    6.80
  -3  16  -2   59.59    8.10
  -3  16  -2   63.09    5.20
  -3  16  -2   58.89    5.20
  -3  16  -2   61.69    5.80
   3  16   2   56.29    6.10
   3  16   2   58.19    6.20
  -3  16  -2   62.19    6.50
  -3  16  -2   59.99    6.60
  -4 -16  -2   -9.10   16.10
   4 -16   2   -1.30   11.60
  -4  16  -2    2.10    7.50
  -4  16  -2    0.10    4.10
  -4  16  -2    2.60    4.00
   4  16   2   -5.60    4.80
  -4  16  -2   -1.40    4.40
   4  16   2    1.60    4.10
  -4  16  -2   11.70    5.10
  -4  16  -2   -2.00    7.40
   4  16   2   -0.40    3.80
   4  16   2   -1.70    4.00
  -5 -16  -2   29.90   18.00
  -5  16  -2   12.60    4.30
  -5  16  -2   13.30    4.40
  -5  16  -2    7.60    5.80
   5  16   2   14.10    4.60
   5  16   2    7.30    4.60
   5  16   2   10.60    4.30
  -5  16  -2   29.50    8.00
   5  16   2    1.40    3.60
   5  16   2    9.10    5.30
   5  16   2   16.00    4.70
  -6 -16  -2   81.29   21.10
   6  16   2   90.59    8.50
  -6  16  -2   89.09    9.60
   6  16   2   77.89    7.90
  -6  16  -2   98.39    7.30
   6  16   2   95.09    7.10
  -6  16  -2   83.29    6.30
   6  16   2   93.59    8.60
   6  16   2   82.59    7.90
  -7 -16  -2   24.20   20.60
   7  16   2   13.80    4.50
  -7  16  -2   15.00    7.00
  -7  16  -2   13.10    5.10
  -7  16  -2   13.20    5.00
   7  16   2    8.10    5.50
   7  16   2    9.30    4.60
   7  16   2   11.30    4.80
   7  16   2    8.70    5.60
   7  16   2   14.70    5.10
  -8 -16  -2   12.50   24.40
   8  16   2   11.70    3.70
   8  16   2    1.90    4.60
   8  16   2    7.90    4.80
  -8  16  -2   16.50    3.40
  -8  16  -2    7.30    3.70
   8  16   2   10.60    8.50
   9  16   2   -7.60    4.00
   9  16   2   -0.70    3.20
   9  16   2    6.60    3.70
   9  16   2   -2.90    4.20
  10  16   2    0.50    3.50
  10  16   2    4.80    3.00
  10  16   2    4.50    2.80
  10  17  -2   51.89    4.60
  10  17  -2   58.39    6.80
  10  17  -2   57.79    5.00
 -10  17   2   47.30    4.20
   9  17  -2   97.39    7.80
  -9  17   2  111.09    7.40
   9  17  -2  101.29    6.60
  -8 -17   2   88.89   30.90
   8 -17  -2   73.59   27.90
  -8  17   2  119.99    8.20
  -8  17   2  115.79    9.10
   8  17  -2  108.29    7.30
   8  17  -2  122.39    9.50
   8  17  -2  111.89    8.70
  -7 -17   2   35.30   21.70
   7 -17  -2   26.20   22.40
   7  17  -2   24.90    5.00
  -7  17   2   21.70    5.40
  -7  17   2   35.40    7.70
  -7  17   2   13.00    5.00
   7  17  -2   22.70    4.70
   7  17  -2   15.20    4.50
  -6 -17   2   14.60    8.50
   6 -17  -2   -3.70   21.40
   6 -17  -2   15.40    6.20
  -6 -17   2   13.80   22.60
  -6  17   2   15.20    7.80
  -6  17   2   17.30    5.90
   6  17  -2   12.40    4.70
   6  17  -2    6.20    4.40
  -6  17   2   -2.40    6.20
  -6  17   2    7.30    4.60
   6  17  -2    7.90    7.70
  -6  17   2   -2.20    4.80
   6  17  -2    5.90    3.70
   6  17  -2   -2.80    5.80
   5 -17  -2  269.67   28.90
  -5 -17   2  232.38   17.60
  -5 -17   2  222.88   32.80
   5 -17  -2  310.77   17.30
   5 -17  -2  285.57   15.30
   5  17  -2  255.87   12.50
   5  17  -2  242.38   14.20
  -5  17   2  264.07   11.80
   5  17  -2  267.87   13.30
  -5  17   2  270.47   16.60
  -5  17   2  279.57   12.60
  -5  17   2  243.28   13.90
   5  17  -2  262.07   12.40
  -5  17   2  259.47   12.80
   5  17  -2  270.67   11.70
  -5  17   2  260.07   14.00
  -4 -17   2   88.79   27.10
   4 -17  -2  112.79   11.70
   4 -17  -2   87.49   20.00
   4 -17  -2  109.89   12.70
  -4 -17   2  101.29   14.40
  -4  17   2  117.49   13.10
   4  17  -2  119.09   10.10
   4  17  -2  111.99    8.30
  -4  17   2  130.49    8.20
  -4  17   2  121.49   11.40
   4  17  -2  128.29    7.50
  -4  17   2  121.59    9.80
   4  17  -2  116.89    9.10
  -4  17   2  123.89    7.80
  -3 -17   2   36.50   24.50
  -3 -17   2   16.90   10.50
   3 -17  -2   20.10    8.00
   3 -17  -2   20.50   16.70
   3  17  -2   30.90    4.50
  -3  17   2   25.00    4.40
  -3  17   2   36.90    7.60
   3  17  -2   27.20    6.80
  -3  17   2   24.50    5.50
   3  17  -2   31.80    4.10
   3  17  -2   31.70    5.60
   3  17  -2   26.60    5.00
  -3  17   2   27.50    5.40
  -3  17   2   33.70    4.80
   3  17  -2   36.00    6.40
  -2 -17   2   31.60   23.20
  -2 -17   2   39.30   10.20
   2 -17  -2   38.20    9.20
   2 -17  -2   60.59   17.90
   2  17  -2   27.40    5.00
  -2  17   2   42.70    4.30
   2  17  -2   34.40    4.00
   2  17  -2   39.50    4.60
   2  17  -2   42.90    5.20
  -2  17   2   43.00    7.80
   2  17  -2   34.00    5.60
  -2  17   2   39.40    4.80
  -2  17   2   45.20    4.70
   2  17  -2   36.50    5.70
  -2  17   2   41.60    5.60
   2  17  -2   45.80    7.10
   1 -17  -2  253.57   29.00
   1 -17  -2  272.37   17.20
  -1 -17   2  319.37   49.00
  -1 -17   2  250.17   17.60
  -1  17   2  261.77   11.40
   1  17  -2  259.77   13.20
   1  17  -2  257.47   11.00
  -1  17   2  265.47   12.10
   1  17  -2  235.58   13.80
  -1  17   2  250.27   14.30
   1  17  -2  245.28   13.30
  -1  17   2  247.28   11.10
   1  17  -2  250.37   12.20
   1  17  -2  261.07   11.50
  -1  17   2  246.08   12.40
  -1  17   2  252.67   11.80
   1  17  -2  257.17   12.40
   0 -17  -2  354.86   30.30
   0 -17   2  322.27   19.50
   0 -17   2  303.67   34.30
   0 -17  -2  295.47   18.30
   0  17  -2  321.47   14.50
   0  17   2  323.07   15.50
   0  17   2  315.67   13.20
   0  17  -2  326.97   13.00
   0  17  -2  301.07   15.10
   0  17  -2  307.87   14.00
   0  17   2  308.97   15.90
   0  17   2  312.27   13.70
   0  17   2  317.47   13.60
   0  17  -2  324.37   13.40
   0  17  -2  311.47   15.50
   0  17   2  306.17   14.50
  -1 -17  -2   23.70    8.40
  -1 -17  -2   16.30   15.40
   1 -17   2   25.00    9.30
   1  17   2   40.90    7.60
  -1  17  -2   45.30    7.30
  -1  17  -2   30.00    5.40
  -1  17  -2   35.30    5.10
  -1  17  -2   32.20    5.90
   1  17   2   32.60    4.60
  -1  17  -2   38.80    4.30
   1  17   2   33.60    5.10
   1  17   2   34.80    4.60
   1  17   2   38.40    4.40
  -1  17  -2   32.30    4.50
  -2 -17  -2   77.59   18.20
   2 -17   2   85.79   27.60
  -2 -17  -2   81.79   10.50
   2  17   2   89.39    7.00
  -2  17  -2   84.89    7.50
[truncated: 1,351,805 more chars]
